# Supplementary material for: A gain-of-function mutation in zinc cluster transcription factor Rob1 drives Candida albicans adaptive growth in the cystic fibrosis lung environment
Source: PLoS Pathog. 2024 Apr 11;20(4):e1012154. doi: 10.1371/journal.ppat.1012154 (PMC11037546; doi:10.1371/journal.ppat.1012154)
Supplement: S1 Table — Patient ID, a specific number was assigned to each patient according to the chronology of their recruitment; Age, patient age in years; Sex, patient sex (M, male; F, female); Sampling date, date/month/year on which sampling was performed; Sample #, sample number according to the chronology of sampling; Sample from, body area from which sample was obtained (Exp. Sputum, expectorated sputum); Candida culture, indicates if culture was performed and whether yeast colonies were obtained. Candida, isolation of Candida spp. using a culture-based method at the Division of Mycology, La Rabta Hospital Tunis, relying on colony growth on Sabouraud’s medium supplemented with chloramphenicol and actidione, followed by chlamydosporulation testing (see Materials and Methods); # of Candida isolates, total number of Candida isolates from each sputum/oral/vaginal sample; Species ID, Candida species identified using MALDI ToF or ITS sequencing approaches or a combination of both; Method, method used for species identification; C. albicans strain ID, strain nomenclature according to the chronology of sampling date; DST, clade, Diploid sequence type of the isolate based on MLST data, followed by the clade to which the isolate belongs; Aspergillus, indicates if an Aspergillus species was co-isolated with Candida species from the same sample; Pseudomonas, indicates if Pseudomonas aeruginosa was co-isolated with Candida species from the same sample; Other bacteria, indicates if other bacteria species were co-isolated with Candida species from the same sample; N/A, not applicable; ND, not determined. (XLSX) [file ppat.1012154.s009.xlsx]

## Sheet: S1 Table
Legend to S1 Table		S1 Table: List of CF patients recruited in this study.
		Patient ID	Age (years)	Sexa	Sampling dateb	Sample #	Sample from	Candida culturec	# of Candida Isolatesd	# of C. albicans isolates	Species ID	Method	C. albicans strain ID	DST, Clade	Aspergillus	Pseudomonase	Other bacteria
	CF patient	CF01	2	F	2016-12-01	1	Exp. Sputum	Candida	1	1	C. albicans	MALDI ToF	CM1	277, clade 1	Negative	P. aeruginosa	Negative
		CF01	2	F	2017-03-02	2	Exp. Sputum	Candida	2	2	C. albicans	MALDI ToF	CM2-1,2	CM2-1: 277, clade 1	Negative	Negative	B. catarrhalis, E. coli
	Mother of CF patient	CF01	3	F	2017-06-21	3	Exp. Sputum	Negative	0	0					Negative	Negative	S. aureus
		CF01	3	F	2017-08-01	4	Exp. Sputum	Negative	0	0					Negative	Negative	S. marcescens
		CF01	3	F	2017-09-06	5	Exp. Sputum	Negative	0	0					Negative	ND	ND
	Clade 1	CF01	3	F	2017-10-10	6	Exp. Sputum	Negative	0	0					Negative	P. aeruginosa	Negative
		CF01	3	F	2017-10-31	7	Exp. Sputum	Negative	0	0					Negative	ND	ND
	Clade 3	CF01	3	F	2018-02-06	8	Exp. Sputum	Negative	0	0					Negative	ND	ND
		CF01	3	F	2018-05-25	9	Exp. Sputum	Negative	0	0					Negative	Negative	H. parainfluenzae
	Clade 4	CF01	4	F	2018-11-10	10	Tongue swab	Candida	5	5	C. albicans	ITS	CM3-1,2,3,4,5	CM3-4,5: 277 clade1	Negative	N/A	N/A
		CF01	4	F	2018-11-10	11	Exp. Sputum	Negative	0	0					Negative	ND	ND
	Clade 8	MoCF01	ND	F	2017-03-02	1	Oropharyngeal swab	Candida	1	1	C. albicans	MALDI ToF	MoCM1	277, clade 1	N/A	N/A	N/A
		CF02	2	M	2016-12-06	1	Exp. Sputum	Candida	1	1	C. albicans	MALDI ToF	HBJ1	304, clade 10	Negative	P. aeruginosa	S. aureus
	Clade 10	CF02	2	M	2017-01-03	2	Exp. Sputum	Candida	1	1	C. albicans	MALDI ToF	HBJ2	304, clade 10	Negative	Negative	S. aureus
		CF02	2	M	2017-02-16	3	Exp. Sputum	Candida	1	1	C. albicans	MALDI ToF	HBJ3	304, clade 10	Negative	Negative	S. aureus, S. marcescens
	Clade 17	CF02	2	M	2017-04-05	4	Exp. Sputum	Candida	5	5	C. albicans	MALDI ToF	HBJ4-1,2,3,4,5	304, clade 10	Negative	Negative	S. aureus
		CF02	2	M	2017-05-03	5	Exp. Sputum	Candida	4	0	C. tropicalis	MALDI ToF	HBJ5-1,2,3,4		Negative	ND	ND
	ND	CF02	2	M	2017-06-01	6	Exp. Sputum	Candida	5	4	C. albicans, C. tropicalis	MALDI ToF	HBJ6-1,2,3,4,5	304, clade 10	Negative	Negative	S. aureus, S. odorifera
		CF02	3	M	2017-06-28	7	Exp. Sputum	Candida	3	3	C. albicans	MALDI ToF	HBJ7-1,2,3	304, clade 10	Negative	P. aeruginosa	S. aureus, H. influenzae
aF, female; M, male		CF02	3	M	2017-09-23	8	Exp. Sputum	Candida	4	3	C. albicans, C. dubliniensis	ITS	HBJ8-1,2,3,4	HBJ8-1,2,4 : 304, clade 10	Negative	P. aeruginosa	S. aureus, S. marcescens
bDay/Month/Year format. Sputum sampling was performed according to ethical requirements at the Children's Hospital Tunis.		CF03	3	M	2017-11-30	9	Exp. Sputum	Not processed	Not processed	0					Not processed	Negative	S. aureus
cCulture-based methods for species identification at the Division of Mycology, La Rabta Hospital Tunis.		CF02	3	M	2018-06-05	10	Exp. Sputum	Negative	0	0					Negative	Negative	S. aureus
dTotal number of Candida isolates from each sample.		CF02	4	M	2018-12-08	11	Exp. Sputum	Candida	5	0	C. dubliniensis	ITS	HBJ9-1,2,3,4,5		Negative	ND	ND
eCulture-based methods for species identification at the Bacteriology Lab, Children's Hospital in Tunis.		MoCF02	ND	F	2017-02-28	1	Oropharyngeal swab	Negative	0	0					N/A	N/A	N/A
ND, not determined.		MoCF02	ND	F	2017-12-15	2	Oropharyngeal swab	Negative	0	0					N/A	N/A	N/A
N/A, not applicable.		MoCF02	ND	F	2018-05-23	1	Vaginal swab	Candida	2	2	C. albicans	ITS	MoHBJ1-1,2	MoHBJ1-1: 3581, clade 4	N/A	N/A	N/A
		CF03	6	M	2016-12-06	1	Exp. Sputum	Negative	0	0					A. flavus, A. fumigatus	ND	ND
		CF03	6	M	2017-01-04	2	Exp. Sputum	Candida	1	0	C. dubliniensis	MALDI ToF	MD1		A. fumigatus	P. aeruginosa	S. aureus
		CF03	6	M	2017-03-03	3	Exp. Sputum	Candida	4	4	C. albicans	MALDI ToF/ ITS (MD2-2)	MD2-1,2,3,4	MD2-1,4: 95, clade 4	Negative	P. aeruginosa	Negative
		CF03	6	M	2017-04-11	4	Exp. Sputum	Candida	5	5	C. albicans	MALDI ToF/ ITS (MD4-3)	MD4-1,2,3,4,5	MD4-1: 95, clade 4	A. fumigatus	P. aeruginosa	Negative
		CF03	7	M	2017-08-18	5	Exp. Sputum	Candida	5	5	C. albicans	ITS	MD5-1,2,3,4,5	MD5-3: 95, clade 4	Negative	P. aeruginosa	S. aureus
		CF03	7	M	2017-11-21	6	Exp. Sputum	Candida	4	3	C. albicans	ITS	MD6-1,2,3 (MD6-4 did not grow)	MD6-1: 95, clade 4	Negative	P. aeruginosa	S. aureus
		CF03	7	M	2018-01-23	7	Exp. Sputum	Candida	1	1	C. albicans	ITS	MD7		A. fumigatus	P. aeruginosa	Negative
		CF03	7	M	2018-04-11	8	Exp. Sputum	Candida	2	1	C. albicans	ITS	MD8-2 (MD8-1 did not grow)		Negative	ND	ND
		MoCF03	ND	F	2017-03-03	1	Oropharyngeal swab	Candida	3	0	C. dubliniensis	MALDI ToF	MoMD1-1,2,3		N/A	N/A	N/A
		CF04	7	F	2016-12-10	1	Exp. Sputum	Negative	0	0					A. flavus	ND	ND
		CF04	7	F	2017-02-07	2	Exp. Sputum	Candida	1	1	C. albicans	MALDI ToF	OM1	602, clade 8	Negative	Negative	H. influenzae
		CF04	7	F	2017-04-11	3	Exp. Sputum	Candida	5	5	C. albicans	MALDI ToF	OM2-1,2,3,4,5	OM2-1: 3584, clade 8	Negative	Negative	H. influenzae
		CF04	8	F	2017-07-03	4	Exp. Sputum	Candida	4	3	C. albicans, C. dubliniensis	MALDI ToF	OM3-1,2,3,4	OM3-1: 602, clade 8	Negative	Negative	S. aureus
		CF04	8	F	2017-09-05	5	Exp. Sputum	Negative	0	0					Negative	ND	ND
		CF05	8	F	2017-12-23	6	Exp. Sputum	Negative	0	0					Negative	Negative	H. influenzae
		CF04	8	F	2018-03-21	7	Exp. Sputum	Candida	2	2	C. albicans	ITS	OM4-1,2		Negative	ND	ND
		CF04	9	F	2019-02-08	8	Exp. Sputum	Negative	0	0					Negative	Negative	H. influenzae
		MoCF04	35	F	2017-04-11	1	Oropharyngeal swab	Negative	0	0					N/A	N/A	N/A
		CF05	6	F	2017-01-09	1	Exp. Sputum	Candida	1	1	C. albicans	MALDI ToF	AS1	360, clade 4	Negative	Negative	H. influenzae
		CF05	6	F	2017-04-10	2	Exp. Sputum	Candida	5	5	C. albicans	MALDI ToF	AS2-1,2,3,4,5	AS2-1: 360, clade 4	Negative	Negative	H. parainfluenzae
		CF05	6	F	2018-03-19	3	Exp. Sputum	Candida	1	1	C. albicans	ITS	AS3-1	360, clade 4	Negative	Negative	S. aureus
		CF05	7	F	2018-06-06	4	Exp. Sputum	Candida	2	2	C. albicans	ITS	AS4-1,2		Negative	Negative	H. influenzae
		CF05	8	F	2018-12-24	5	Exp. Sputum	Candida	1	1	C. albicans	ITS	AS5		Negative	Negative	H. parainfluenzae
		MoCF05	34	F	2017-04-10	1	Oropharyngeal swab	Negative	0	0					N/A	N/A	N/A
		CF06	18	F	2017-01-12	1	Exp. Sputum	Candida	1	1	C. albicans	MALDI ToF	NEB1	124, clade 4	A. niger	P. aeruginosa	Negative
		CF06	18	F	2017-02-22	2	Exp. Sputum	Candida	1	1	C. albicans	MALDI ToF	NEB2		Negative	P. aeruginosa	S. aureus, H. influenzae
		CF06	18	F	2017-04-17	3	Exp. Sputum	Candida	1	1	C. albicans	MALDI ToF	NEB3	124, clade 4	Negative	Negative	S. aureus
		CF06	18	F	2017-06-28	4	Exp. Sputum	Candida	5	4	C. albicans, ND	MALDI ToF	NEB4-1,2,3,4,5	NEB4-2: 124, clade 4	Negative	P. aeruginosa	S. aureus
		CF06	18	F	2017-10-19	5	Exp. Sputum	Candida	3	0	C. tropicalis	Chromagar/ITS	NEB5-1,2,3 (NEB5-2,3 did not grow)		A. niger	P. aeruginosa	S. aureus
		CF06	18	F	2018-01-22	6	Exp. Sputum	Candida	5	5	C. albicans	ITS	NEB6-1,2,3,4,5		Negative	P. aeruginosa	S. aureus
		CF06	18	F	2018-04-02	7	Exp. Sputum	Candida	2	2	C. albicans	ITS	NEB7-1,2	NEB7-1,2 : 124, clade 4	Negative	Negative	S. aureus
		CF06	19	F	2018-06-18	8	Exp. Sputum	Negative	0	0					Negative	P. aeruginosa	S. aureus
		CF06	19	F	2018-11-10	9	Exp. Sputum	Candida	5	4	C. albicans , C. dubliniensis	ITS	NEB8-1,2,3,4,5		Negative	ND	ND
		CF06	19	F	2019-01-11	10	Exp. Sputum	Candida	2	2	C. albicans	ITS	NEB9-1,2		Negative	P. aeruginosa	S. aureus
		CF07	21	F	2017-02-01	1	Exp. Sputum	Candida	1	0	C. dubliniensis	MALDI ToF, ITS	EJ1		Negative	P. aeruginosa	Negative
		CF07	21	F	2017-02-17	2	Exp. Sputum	Candida	1	0	C. dubliniensis	MALDI ToF, ITS	EJ2		Negative	P. aeruginosa	Negative
		CF07	21	F	2017-04-26	3	Exp. Sputum	Candida	5	3	C. albicans, C. dubliniensis	MALDI ToF, ITS	EJ3-1,2,3,4,5	EJ3-4,5: 1185, clade 1	Negative	ND	ND
		CF07	22	F	2017-06-22	4	Exp. Sputum	Candida	3	3	C. albicans	MALDI ToF, ITS	EJ4-1,2,3	EJ4-1: 3582, clade 1; EJ4-2,3: 1185 ,clade 1	Negative	P. aeruginosa	Negative
		CF07	22	F	2017-10-07	5	Exp. Sputum	Candida	2	2	C. albicans	ITS	EJ5-1,2		A. niger	P. aeruginosa	Negative
		CF07	22	F	2017-11-02	6	Exp. Sputum	Candida	4	3	C. albicans, C. dubliniensis	ITS	EJ6-1,2,3,4		Negative	P. aeruginosa	Negative
		CF07	22	F	2017-11-21	7	Exp. Sputum	Candida	3	0	C. dubliniensis	ITS	EJ7-1,2,3		Negative	P. aeruginosa	Negative
		CF07	22	F	2018-02-10	8	Exp. Sputum	Candida	3	2	C. albicans, C. dubliniensis	ITS	EJ8-1,2,3		Negative	P. aeruginosa	Negative
		CF07	22	F	2018-03-03	9	Exp. Sputum	Candida	5	2	C. albicans	ITS	EJ9-1,2,3,4,5 (7IX, EJ9-1,2,5 did not grow)		Negative	P. aeruginosa	H. influenzae
		CF07	22	F	2018-06-19	10	Exp. Sputum	Candida	3	0	C. dubliniensis	ITS	EJ10-1 (7X, EJ10-2,3 did not grow)		Negative	P. aeruginosa	Negative
		CF07	22	F	2019-01-24	11	Exp. Sputum	Negative	0	0					Negative	P. aeruginosa	S.aureus
		CF07	22	F	2019-02-14	12	Exp. Sputum	Negative	0	0					Negative	P. aeruginosa
		MoCF07	ND	F	2017-02-28	1	Oropharyngeal swab	Candida	5	5	C. albicans	MALDI ToF, ITS	MoEJ1,2,3,4,5	MoEJ1-1,2,3,4,5 : 1228, clade 4	N/A	N/A	N/A
		CF08	8	M	2017-02-21	1	Exp. Sputum	Negative	0	0					A. nidulans	P. aeruginosa	H. parainfluenzae
		CF08	8	M	2017-07-03	2	Exp. Sputum	Negative	0	0					Negative	P. aeruginosa	Negative
		CF08	9	M	2017-10-05	3	Exp. Sputum	Candida	1	0	C. dubliniensis	ITS	IS1-2		Negative	P. aeruginosa	S. aureus
		CF08	9	M	2018-01-30	4	Exp. Sputum	Negative	0	0					Negative	P. aeruginosa	H. influenzae
		CF08	9	M	2018-06-26	5	Exp. Sputum	Negative	0	0					Negative	P. aeruginosa	Negative
		CF08	9	M	2019-03-19	6	Exp. Sputum	Negative	0	0					Negative	P. aeruginosa	S. aureus
		CF08	9	M	2019-03-21	7	Exp. Sputum	Candida	1	0	Unknown, lost		IS2 (did not grow)		Negative	ND	ND
		MoCF08	ND	F	2017-02-28	1	Oropharyngeal swab	Candida	2	0	C. dubliniensis	MALDI ToF	MoIS1,2		N/A	N/A	N/A
		CF09	1	M	2017-03-06	1	Exp. Sputum	Negative	0	0					Negative	P. aeruginosa	Negative
		CF09	1	M	2017-07-10	2	Exp. Sputum	Negative	0	0					Negative	P. aeruginosa	Negative
		CF09	2	M	2018-03-12	3	Exp. Sputum	Negative	0	0					Negative	P. aeruginosa	Negative
		CF09	2	M	2018-12-17	4	Exp. Sputum	Negative	0	0					Negative	ND	ND
		CF09	3	M	2019-03-25	5	Exp. Sputum	Negative	0	0					Negative	ND	ND
		MoCF09	ND	F	2017-03-06	1	Oropharyngeal swab	Negative	0	0					N/A	N/A	N/A
		CF10	4	M	2017-03-06	1	Exp. Sputum	Negative	0	0					Negative	ND	ND
		CF10	4	M	2017-07-10	2	Exp. Sputum	Negative	0	0					Negative	ND	ND
		CF10	4	M	2018-03-12	3	Exp. Sputum	Negative	0	0					Negative	ND	ND
		CF10	5	M	2018-12-17	4	Exp. Sputum	Negative	0	0					A. flavus	ND	ND
		CF10	5	M	2019-03-25	5	Exp. Sputum	Negative	0	0					Negative	ND	ND
		CF11	8	F	2017-03-30	1	Exp. Sputum	Negative	0	0					A. fumigatus, A. cervinus	Negative	S. aureus
		CF11	9	F	2017-11-03	2	Exp. Sputum	Candida	2	1	C. albicans	ITS	LH1-1,2 (LH1-2 did not grow)	LH1-1: 1643, clade 3	A. flavus	P. aeruginosa	S. aureus, H. influenzae
		CF11	9	F	2018-05-23	3	Exp. Sputum	Candida	2	2	C. albicans	ITS	LH2-1,2	LH2-1,2 :1643 clade 3	Negative	Negative	H. influenzae
		MoCF11	45	F	2017-03-30	1	Exp. Sputum	Negative	0	0					N/A	N/A	N/A
		CF12	1	M	2017-03-30	1	Exp. Sputum	Candida	4	4	C. albicans	MALDI ToF	OJ1-1,2,3,4	OJ1-1: 95, clade 4	Negative	P. aeruginosa	Negative
		CF12	1	M	2017-05-22	2	Exp. Sputum	Candida	5	5	C. albicans	MALDI ToF/ ITS (OJ2-2)	OJ2-1,2,3,4,5	OJ2-1,3: 95, clade 4	Negative	P. aeruginosa	Negative
		CF12	1	M	2017-07-18	3	Exp. Sputum	Candida	3	3	C. albicans	ITS	OJ3-1,2,3		Negative	ND	ND
		CF12	1	M	2017-09-20	4	Exp. Sputum	Candida	3	3	C. albicans	ITS	OJ4-1,2,3		Negative	ND	ND
		CF12	2	M	2018-04-27	5	Exp. Sputum	Negative	0	0					Negative	ND	ND
		CF12	3	M	2018-11-13	6	Exp. Sputum	Negative	0	0					Negative	ND	ND
		CF12	3	M	2018-12-08	7	Exp. Sputum	Negative	0	0					Negative	ND	ND
		CF12	3	M	2019-03-06	8	Exp. Sputum	Negative	0	0					Negative	ND	ND
		MoCF12	39	F	2017-03-30	1	Exp. Sputum	Negative	0	0			,,		N/A	N/A	N/A
		MoCF12	40	F	2018-11-13	2	Exp. Sputum	Negative	0	0					N/A	N/A	N/A
		CF13	3	M	2017-08-04	1	Exp. Sputum	Negative	0	0					Negative	P. aeruginosa	Negative
		CF13	3	M	2018-03-29	2	Exp. Sputum	Negative	0	0					Negative	P. aeruginosa	Negative
		CF13	4	M	2018-06-25	3	Exp. Sputum	Negative	0	0					Negative	P. aeruginosa	Negative
		CF13	4	M	2019-03-19	4	Exp. Sputum	Negative	0	0					Negative	P. aeruginosa	S. aureus
		MoCF13	32	F	2017-08-04	1	Oropharyngeal swab	Negative	0	0					N/A	N/A	N/A
		CF14	4	F	2018-02-09	1	Exp. Sputum	Negative	0	0					Negative	P. aeruginosa	Negative
		CF14	4	F	2018-04-26	2	Exp. Sputum	Negative	0	0					Negative	P. aeruginosa	Negative
		MoCF14	ND	F	2018-02-09	1	Oropharyngeal swab	Negative	0	0					N/A	N/A	N/A
		CF15	5	M	2018-02-19	1	Exp. Sputum	Candida	3	3	C. albicans	ITS	AM1-1,2,3	AM1-1: 95, clade 4	Negative	P. aeruginosa	Negative
		CF15	6	M	2018-12-06	2	Exp. Sputum	Candida	5	4	C. albicans	ITS	AM2-1,2,3,4,5 (AM2-1 did not grow)	AM2-3: 95, clade 4	Negative	Negative	H. influenzae
		CF15	6	M	2019-01-31	3	Exp. Sputum	Negative	0	0					Negative	Negative	H. influenzae
		MoCF15	ND	F	2018-02-19	1	Oropharyngeal swab	Candida	3	3	C. albicans	ITS	MoAM1-1,2,3	MoAM1-1,3 : 95, clade 4	N/A	N/A	N/A
		MoCF15	ND	F	2018-12-06	2	Oropharyngeal swab	Candida	4	2	C. albicans	ITS	MoAM2-1,2,3,4 (AM2-1,3 did not grow)	MoAM2-2 : 95, clade 4	N/A	N/A	N/A
		CF16	2	F	2018-03-08	1	Exp. Sputum	Negative	0	0					Negative	ND	ND
		CF16	3	F	2018-11-10	2	Exp. Sputum	Candida	2	2	C. albicans	ITS	EB1-1,2	EB1-1, 3583 clade 17	Negative	ND	ND
		MoCF16	ND	M	2018-03-08	1	Oropharyngeal swab	Negative	0	0					N/A	N/A	N/A
		CF17	13	M	2018-06-22	1	Exp. Sputum	Negative	0	0					A. niger	P. aeruginosa	Negative
		CF17	13	M	2018-11-10	2	Exp. Sputum	Negative	0	0					Negative	ND	ND
		CF17	13	M	2019-02-01	3	Exp. Sputum	Negative	0	0					Negative	P. aeruginosa	Negative
		MoCF17	ND	F	2018-06-22	1	Oropharyngeal swab	Negative	0	0					N/A	N/A	N/A
		CF18	6	M	2018-06-23	1	Exp. Sputum	Candida	4	4	C. albicans	ITS	AA1-1,2,3,4	AA1-1,3,4 : 144 Clade 4	Negative	N/D	N/D
		MoCF18	ND	F	2018-06-23	1	Oropharyngeal swab	Negative	0	0					N/A	N/A	N/A
		CF19	2	M	2018-06-29	1	Exp. Sputum	Negative	0	0					Negative	N/D	N/D
		CF19	3	M	2018-12-08	2	Exp. Sputum	Negative	0	0					Negative	P. aeruginosa	S. aureus
		MoCF19	ND	F	2018-06-29	1	Oropharyngeal swab	Negative	0	0					N/A	N/A	N/A
		CF20	1	F	2018-11-10	1	Exp. Sputum	Negative	0	0					Negative	ND	ND
		CF20	1	F	2018-12-21	2	Exp. Sputum	Candida	5	5	C. albicans	ITS	FD1-1,2,3,4,5 (clones 20II)	FD1-1 : 1567 clade1	Negative	ND	ND
		MoCF20	ND		2018-11-10	1	Oropharyngeal swab	Candida	5	2	C. albicans, ND	ITS	MoFD1-1,2,3,4,5 (clones 20I, MoFD1-4,5 did not grow)	MoFD1-1, ST:228 clade: ND	Negative	N/A	N/A
		CF21	1	M	2019-01-11	1	Exp. Sputum	Candida	5	5	C. albicans	ITS	SE1-1,2,3,4,5	SE1-1,5 : 661 clade 4	Negative	P. aeruginosa	S. aureus, H. influenzae
		CF22	3	M	2018-12-31	1	Exp. Sputum	Negative	0	0					Negative	ND	ND
		CF22	3	M	2019-05-14	2	Exp. Sputum	Negative	0	0					Negative	ND	ND
		MoCF22	ND		2018-12-31	1	Oropharyngeal swab	Negative	0	0					N/A	N/A	N/A
		CF23	8	M	2019-01-16	1	Exp. Sputum	Candida	5	4	C. albicans	ITS	YC1-1,2,3,4,5 (YC1-1 did not grow)	YC1-2,3,4 : DST 605, Clade 4	Negative	ND	ND
		CF24	2	M	2019-01-28	1	Exp. Sputum	Negative	0	0					Negative	P. aeruginosa	Negative
		CF25	1	F	2019-01-12	1	Exp. Sputum	Negative	0	0					Negative	Negative	S. aureus, K. pneumoniae
		CF25	1	F	2019-04-12	2	Exp. Sputum	Negative	0	0					Negative	ND	ND
