# Supplementary material for: A gain-of-function mutation in zinc cluster transcription factor Rob1 drives Candida albicans adaptive growth in the cystic fibrosis lung environment
Source: PLoS Pathog. 2024 Apr 11;20(4):e1012154. doi: 10.1371/journal.ppat.1012154 (PMC11037546; doi:10.1371/journal.ppat.1012154)
Supplement: S2 Table — Patient ID, a specific number was assigned to each patient according to the chronology of their recruitment; Mutation, CFTR mutation for each patient was provided by the group of Pr. Taieb Messaoud at Children’s Hospital in Tunis. Confirmed CF diagnosis was established based on clinical symptoms with two positive sweat chloride tests, sequencing of the CFTR gene and identification of the CF-causing mutation; BMI, body mass index for each patient, defined as the body weight in kilograms divided by the square of height in meters; P. aeruginosa, colonization, chronicity of P. aeruginosa carriage (chronic, intermittent or undetectable); Mucoid P. aeruginosa, presence or absence of mucoid form of P. aeruginosa (Yes, presence; No, absence); ABPA, presence (Yes) or absence (No) of allergic bronchopulmonary aspergillosis; Bronchiectasis, absence (No) or presence of bronchiectasis in one, two (1 or 2 lobes) or more (≥ 2 lobes) lobes; Burkholderia cepacia, detection (Yes) or undetectable (No) of Burkholderia cepacia infection; Respiratory exacerbation, number of times patient was admitted in ICU for severe respiratory exacerbation; Cirrhosis, absence (No) or presence (Yes) of hepatic cirrhosis; Severity score, a severity score was calculated based on arbitrary scoring scheme provided in bottom table. (XLSX) [file ppat.1012154.s010.xlsx]

## Sheet: S2 Table
Patient ID	Mutation	BMI	P. aeruginosa colonization	Mucoid P. aeruginosa	ABPA	Bronchiectasis	Burkholderia cepacia	Respiratory exacerbation	Cirrhosis	Severity score
CF01	R764X/R764X, homozygous	14.5	Chronic	Yes	No	No	No	0	No	4
CF02	F508del/G542X	15.3	Chronic	Yes	No	Bilateral≥ 2 lobes	Yes	1	No	7
CF03	711+1G--T; homozygous	13	Chronic	Yes	No	Bilateral≥ 2 lobes	No	0	No	7
CF04	3729 del A insTCT/E1104X, Compound heterozygous	16	Intermittent	No	No	No	No	0	No	1
CF05	E1104X, homozygous	15.7	Chronic	No	No	No	No	0	No	2
CF06	F508del,homozygous	22	Chronic	Yes	No	Bilateral≥ 2 lobes	No	0	No	5
CF07	711+1G--T, homozygous	18.1	Chronic	Yes	No	Bilateral≥ 2 lobes	No	0	No	6
CF08	G542X, homozygous	15	Chronic	Yes	No	Bilateral≥ 2 lobes	No	0	No	6
CF09	F508del, homozygous	13	Chronic	No	No	No	No	0	No	4
CF10	F508del, homozygous	16	Undetectable	No	No	No	No	0	No	0
CF11	F508del / R1066C	15	Chronic	No	No	Bilateral≥ 2 lobes	Yes	0	No	5
CF12	F508del , homozygous	16	Chronic	Yes	No	No	No	0	No	3
CF13	E1104X, homozygous	15.6	Chronic	Yes	No	Bilateral≥ 2 lobes	No	0	No	5
CF14	F508del/G542X	16	Chronic	Yes	No	Bilateral≥ 2 lobes	No	0	No	5
CF15	E1104X, homozygous	15	Intermittent	No	No	No	No	0	No	1
CF16	F508del/2789+5G -->A	15.6	Chronic	No	No	No	No	0	No	2
CF17	711+1G--T; homozygous	17.2	Chronic	Yes	No	Bilateral≥ 2 lobes	No	0	No	5
CF18	ND	15	Undetectable	No	No	No	No	0	No	1
CF19	F508del / R 1066C	14.1	Chronic	Yes	No	Bilateral≥ 2 lobes	No	1	No	8
CF20	G542X, homozygous	10.4	Chronic	No	No	Bilateral≥ 2 lobes	Yes	≥ 2	No	9
CF21	F508del, homozygous	15	Intermittent	Yes	No	No	No	0	No	2
CF22	F508del, homozygous	16	Chronic	No	No	No	No	0	No	2
CF23	2622+2G--T/2622+2G--T homozygous	15.5	Chronic	No	No	Bilateral≥ 2 lobes	No	0	No	6
CF24	F508del/2789+5G -->A	15	Undetectable	No	No	No	No	0	No	0
CF25	E1104X, homozygous	14	Undetectable	No	No	No	No	0	No	1
Arbitrary determination of a severity score
Severity Score	0	1 point	2 points
BMI	≥ 10th	3 to 10th	≤ 3rd
Pseudomonas aeruginosa	Undetectable	Intermittent	chronic
Pseudomonas aeruginosa (mucoid)	no	yes	-
ABPA	no	yes	-
Bronchiectasis	no	1 lobe	≥ 2 lobes
Burkholderia cepacia	no	yes	-
Numbe of severe respiratory exacerbations	0	1	≥ 2
Cirrhosis	no	yes	-
