# Supplementary material for: A gain-of-function mutation in zinc cluster transcription factor Rob1 drives Candida albicans adaptive growth in the cystic fibrosis lung environment
Source: PLoS Pathog. 2024 Apr 11;20(4):e1012154. doi: 10.1371/journal.ppat.1012154 (PMC11037546; doi:10.1371/journal.ppat.1012154)
Supplement: S3 Table — Includes 6 sheets listing primers used for MLST analyses (sheet #1, named MLST primers), ITS2 sequencing for species identification (sheet #2, named ITS2 primers), the generation of the ROB1/ROB1G299E heterozygous mutants in strain HBJ6-2 (sheet #3, named ROB1 primers), the generation of the ZFU3/ZFU3A217T heterozygous mutants in strain HBJ6-2 (sheet #4, named ZFU3 primers), the generation of rob1Δ/rob1Δ homozygous mutants in HBJ62 and HBJ6-3 isolates (sheet #5, named ROB1 deletion primers) and RT-PCR and qRT-PCR analyses (sheet #6, named (q)RT-PCR primers). (XLSX) [file ppat.1012154.s011.xlsx]

## Sheet: MLST primers
Gene	Primer sequence (5'-->3')	Amplicon length (bp)	Gene product
AAT1a	F-5′-ACTCAAGCTAGATTTTTGGC-3′	373	Aspartate aminotransferase
	R-5′-CAGCAACATGATTAGCCC-3′
AAC1	F-5′-GCAAGAGAAATTTTAATTCAATG-3′	407	Acetylcoenzyme A carboxylase
	R-5′-TTCATCAACATCATCCAAGTG-3′
ADP1	F-5′-GAGCCAAGTATGAATGATTTG-3′	443	ATP-dependent permease
	R-5′-TTGATCAACAAACCCGATAAT-3′
MP1b	F-5′-ACCAGAAATGGCCATTGC-3′	375	Mannose phosphate dehydrogenase
	R-5′-GCAGCCATGCATTCAATTAT-3′
SYA1	F-5′- AGAAGAATTGTTGCTGTTACTG-3′	391	Alanyl-RNA synthetase
	R-5′-GTTACCTTTACCACCAGCTTT-3′
VPS13	F-5′-TCGTTGAGAGATAATCGACTT-3′	403	Vacuolar protein sorting protein
	R-5′-ACGGATGGATCTCCAGTCC-3′
ZWF1a	F-5′-GTTTCATTTGATCCTGAAGC-3′	491	Glucose-6-phosphate dehydrogenase
	R-5′-GCCATTGATAAGTACCTGGAT-3′

## Sheet: ITS2 primers
Gene	Primer sequence (5'-->3')	Amplicon length (bp)	Gene product
ITS-2	F-5'-CARCAAYGGATCTCTTGG-3'	340-360	Internal Transcribed Spacer 2
	R-5'-GATATGCTTAAGTTCAGCGGGT-3'

## Sheet: ROB1 primers
Oligo name	Primer sequence (5'-->3')
ROB1(I)	F-5'-ATGTGACGGGAATACACCGTG-3'
	R-5'-GCATCATAAACAGTTGTGGCTTCAAATGCCATATTTGATTTCC-3'
ROB1(II)	F-5'-GGAAATCAAATATGGCATTTGAAGCCACAACTGTTTATGATGC-3'
	R-5'-ACAGATCTGGCGCGCCTTAATTAGTTTGATTTAATCTTCGGGTTTGAG-3'
SAT1	F-5'-CTCAAACCCGAAGATTAAATCAAACTAATTAAGGCGCGCCAGATCTGT-3'
	R-5'-TCGGTGGTGGAAATGCACCATCGATGAATTCGAGCTCG-3'
ROB1-downstream	F-5'-CGAGCTCGAATTCATCGATGGTGCATTTCCACCACCGA-3'
	R-5'-GTTTACTGTGGAGAGGAGGA-3'
ROB1-Veri-Mutation	F-5'-CAATCTGACTTGCCATTACAC-3'
	R-5'-GATGACTTTCCCTCTAGGAATC-3'
ROB1-Veri-cassette	F-5'-CGAACAATGTACCTGCCTGC-3'
	R-5'-GCCAGTCCACCAGGATGTTC-3'

## Sheet: ZFU3 primers
Oligo Name	Primer sequence (5'-->3')
ZFU3(I)	F-5'-TGAGGCGACTTATGACGACAACT-3'
	R-5'-AGTAGCAACATTGATGATGTGGTCAATAATGTTTTTTTAACTATAG-3'
ZFU3(II)	F-5'-CTATAGTTAAAAAAACATTATTGACCACATCATCAATGTTGCTACT-3'
	R-5'-CATCCCATTCATTCCATCATAAAATTGAGATGAATATAATCAGAATCGTCAACG-3'
HygB	F-5'-CGTTGACGATTCTGATTATATTCATCTCAATTTTATGATGGAATGAATGGGATG-3'
	R-5'-GTTGAAAATTGGAAGCTTTGTGTCTGCAACAGTACAACGAATATTTCAG-3'
ZFU3-downstream	F-5'-CTGAAATATTCGTTGTACTGTTGCAGACACAAAGCTTCCAATTTTCAAC-3'
	R-5'-GTGTCAGTGGAGAAGCGGTTAATTC-3'
ZFU3-Veri-Mutation	F-5'-GACCAAGTTCGTCCCAAATG-3'
	R-5'-CACATCGTATCCAGTGGCTG-3'
ZFU3-Veri-cassette	F-5'-CTCTAGTTTTGACGCTGAAATATTCG-3'
	R-5'-GTCAGGTTTGGATTATTTGCATC-3'

## Sheet: ROB1 deletion primers
Oligo Name	Primer sequence (5'-->3')
SNR52/F	F-5'-AAGAAAGAAAGAAAACCAGGAGTGAA-3'
SNR52/R_ROB1	R-5'-AGAGATGAATCCAGTTTAGTCAAATTAAAAATAGTTTACGCAAGTC-3'
sgRNA/F_ROB1	F-5'-ACTAAACTGGATTCATCTCTGTTTTAGAGCTAGAAATAGCAAGTTAAA-3'
sgRNA/R	R-5'-ACAAATATTTAAACTCGGGACCTGG-3'
SNR52/N	F-5'-GCGGCCGCAAGTGATTAGACT-3'
sgRNA/N	R-5'-GCAGCTCAGTGATTAAGAGTAAAGATGG-3'
CaCas9/F	F-5'-ATCTCATTAGATTTGGAACTTGTGGGTT-3'
CaCas9/R	R-5'-TTCGAGCGTCCCAAAACCTTCT-3'
NAT_ROB1_repair/F	F-5'-GAACTGACTACTAATTCACCTCCTAAAGTAAATGAATTCGCCAACGAGGCTTCAGATTTCGATAATTCTGGTGAACCAAGAAGTCTAATCACTTGCGGCCGC-3'
NAT_ROB1_repair/R	R-5'-CAATTGCATTTGAAAATAACTGAAATACTCGAATCCTCGAGTCTGTTTTTAGACAATTCAGAGACTAAACTGGATTCATCGGACCACCTTTGATTGTAAATAG-3'
Verif-1-F	F-5'-GACGGGAATACACCGTGTTC-3'
Verif-1-R	R-5'-GCGATGTACTGGTACTGGTTC-3'
Verif-2-F	F-5'-CACCCACAACAACAACAAAGG-3'
Verif-2-R	R-5'-GAGATGCAGGTGAAGATCTTG-3'

## Sheet: (q)RT PCR primers
Oligo name	Primer sequence (5'-->3')*	Reference
ACT1	F: 5'-TATGAAAGTTAAGATTATTGCTCCACCAGAAA-3'	[1]
	R: 5'-GGAAAGTAGACAATGAAGCCAAGATAGAAC-3'
TEF3	F: 5'-GATCACAATTGGGTCCAAGG-3'	[2]
	R: 5'-AGCAGCGGCAATCTTGTTAC-3'
ALS3	F: 5'-CTGCTCAAACAAATCCAAGTGTTC-3'	[3]
	R: 5'-CCATTTCCGTTGTTTCCTTTAGTAG-3'
ROB1	F: 5'-TGGAACAAAGAAGAAGGGATGA-3'	[4]
	R: 5'-TGTTGGTGGTCGTGGTATTC-3'
HWP1	F: 5'-ACTGCTCAACTTATTGCTATCGC-3'
	R: 5'-ACCGTCTACCTGTGGGACAG-3'
ECE1	F: 5'-CTGTTGTTGCTGGTATCATTGC-3'
	R: 5'-AGCTCCATCTCTCTTGGTAGAA-3'
*F, Forward primer; R, Reverse primer
References
[1] Cabral V, Znaidi S, Walker LA, Martin-Yken H, Dague E, et al. (2014) Targeted changes of the cell wall proteome influence Candida albicans ability to form single- and multi-strain. PLOS Pathog 10:e1004542.
[2] Znaidi S, Nesseir A, Chauvel M, Rossignol T, d'Enfert C (2013) A comprehensive functional portrait of two heat shock factor-type transcriptional regulators involved in Candida albicans morphogenesis and virulence. PLoS Pathog. 9:e1003519.
[3] Chen HF, Lan CY (2015) Role of SFP1 in the regulation of Candida albicans biofilm formation. PLOS ONE 10(6):e0129903.
[4] Glazier VE, Kramara J, Ollinger T, Solis NV, Zarnowski R, et al. (2023) The Candida albicans reference strain SC5314 contains a rare, dominant allele of the transcription factor Rob1 that modulates filamentation, biofilm formation, and oral commensalism. mBio 14(5):e0152123.
