# Supplementary material for: A gain-of-function mutation in zinc cluster transcription factor Rob1 drives Candida albicans adaptive growth in the cystic fibrosis lung environment
Source: PLoS Pathog. 2024 Apr 11;20(4):e1012154. doi: 10.1371/journal.ppat.1012154 (PMC11037546; doi:10.1371/journal.ppat.1012154)
Supplement: S4 Table — Chr-Position, position of SNPs on the indicated chromosome (Ca22chrx, where x designates chromosome number, followed by position of SNP on the corresponding chromosome) according to the C. albicans genome Assembly 22, version A22-s07-m01-r57; SC5314, polymorphic nucleotide in haplotypes A and B of the reference genome; HBJ1 to HBJ8-4, SNPs (haplotypes A and B) relative to polymorphic nucleotide from strain SC5314 are listed for each of the 18 serially recovered clinical isolates from patient CF02. (XLSX) [file ppat.1012154.s012.xlsx]

## Sheet: S4 Table
Chr-Position	SC5314	HBJ1	HBJ2	HBJ3	HBJ4-1	HBJ4-2	HBJ4-3	HBJ4-4	HBJ4-5	HBJ6-1	HBJ6-2	HBJ6-3	HBJ6-5	HBJ7-1	HBJ7-2	HBJ7-3	HBJ8-1	HBJ8-2	HBJ8-4
Ca22chr1A_C_albicans_SC5314-572	TT	TC	TT	TT	TT	TT	TT	TT	TT	TT	TT	TT	TT	TT	TT	TT	TT	TT	TT
Ca22chr1A_C_albicans_SC5314-581	TT	TC	TT	TT	TT	TT	TT	TT	TT	TT	TT	TT	TT	TT	TT	TT	TT	TT	TT
Ca22chr1A_C_albicans_SC5314-582	CC	CT	CC	CC	CC	CC	CC	CC	CC	CC	CC	CC	CC	CC	CC	CC	CC	CC	CC
Ca22chr1A_C_albicans_SC5314-594	GG	GA	GG	GG	GG	GG	GG	GG	GG	GG	GG	GG	GG	GG	GG	GG	GG	GG	GG
Ca22chr1A_C_albicans_SC5314-597	CC	CT	CC	CC	CC	CC	CC	CC	CC	CC	CC	CC	CC	CC	CC	CC	CC	CC	CC
Ca22chr1A_C_albicans_SC5314-603	CC	CT	CC	CC	CC	CC	CC	CC	CC	CC	CC	CC	CC	CC	CC	CC	CC	CC	CC
Ca22chr1A_C_albicans_SC5314-608	TT	TC	TT	TT	TT	TT	TT	TT	TT	TT	TT	TT	TT	TT	TT	TT	TT	TT	TT
Ca22chr1A_C_albicans_SC5314-725	AA	AT	AT	AT	AT	AT	AT	AT	AT	AT	AT	AT	AT	AT	AT	AT	AT	AT	AT
Ca22chr1A_C_albicans_SC5314-728	TT	TC	TC	TC	TC	TC	TC	TC	TC	TC	TC	TC	TC	TC	TC	TC	TC	TC	TC
Ca22chr1A_C_albicans_SC5314-732	GG	GT	GT	GT	GT	GT	GT	GT	GT	GT	GT	GT	GT	GT	GT	GT	GT	GT	GT
Ca22chr1A_C_albicans_SC5314-733	TT	TC	TC	TC	TC	TC	TC	TC	TC	TC	TC	TC	TC	TC	TC	TC	TC	TC	TC
Ca22chr1A_C_albicans_SC5314-4931	CC	CT	CT	CT	CT	CT	CT	CT	CT	CT	CT	CT	CT	CT	CT	CT	CT	CT	CT
Ca22chr1A_C_albicans_SC5314-4943	TT	GG	GG	GG	GG	GG	GG	GG	GG	GG	GG	GG	GG	GG	GG	GG	GG	GG	GG
Ca22chr1A_C_albicans_SC5314-4947	AA	AG	AG	AG	AG	AG	AG	AG	AG	AG	AG	AG	AG	AG	AG	AG	AG	AG	AG
Ca22chr1A_C_albicans_SC5314-4949	CC	CA	CA	CA	CA	CA	CA	CA	CA	CA	CA	CA	CA	CA	CA	CA	CA	CA	CA
Ca22chr1A_C_albicans_SC5314-6432	TT	TT	TT	TG	TT	TT	TT	TT	TT	TT	TT	TG	TT	TT	TT	TT	TT	TT	TT
Ca22chr1A_C_albicans_SC5314-9566	TT	TG	TG	TG	TG	TG	TG	TG	TG	TG	TG	TT	TG	TG	TG	TG	TG	TG	TG
Ca22chr1A_C_albicans_SC5314-9923	GG	GC	GC	GC	GC	GC	GC	GC	GC	GC	GC	GC	GC	GC	GC	GC	GC	GC	GC
Ca22chr1A_C_albicans_SC5314-11770	GG	GA	GA	GA	GA	GA	GA	GA	GA	GA	GA	GG	GA	GA	GA	GA	GA	GA	GA
Ca22chr1A_C_albicans_SC5314-11777	AA	AG	AG	AG	AG	AG	AG	AG	AG	AG	AG	GG	AG	AG	AG	AG	AG	AG	AG
Ca22chr1A_C_albicans_SC5314-11791	CC	CT	CT	CT	CT	CT	CT	CT	CT	CT	CT	TT	CT	CT	CT	CT	CT	CT	CT
Ca22chr1A_C_albicans_SC5314-11796	GG	GT	GT	GT	GT	GT	GT	GT	GT	GT	GT	TT	GT	GT	GT	GT	GT	GT	GT
Ca22chr1A_C_albicans_SC5314-11880	AA	AG	AG	AG	AG	AG	AG	AG	AG	AG	AG	GG	AG	AG	AG	AG	AG	AG	AG
Ca22chr1A_C_albicans_SC5314-11881	AA	AG	AG	AG	AG	AG	AG	AG	AG	AG	AG	GG	AG	AG	AG	AG	AG	AG	AG
Ca22chr1A_C_albicans_SC5314-11885	TT	TC	TC	TC	TC	TC	TC	TC	TC	TC	TC	CC	TC	TC	TC	TC	TC	TC	TC
Ca22chr1A_C_albicans_SC5314-12735	TT	CC	CC	CC	CC	CC	CC	CC	CC	CC	CC	CC	CC	CC	CC	CC	CC	CC	CC
Ca22chr1A_C_albicans_SC5314-12777	CC	CT	CT	CT	CT	CT	CT	CT	CT	CT	CT	CC	CT	CT	CT	CT	CT	CT	CT
Ca22chr1A_C_albicans_SC5314-13464	GG	GA	GA	GA	GA	GA	GA	GA	GA	GA	GA	GG	GA	GA	GA	GA	GA	GA	GA
Ca22chr1A_C_albicans_SC5314-13563	CC	CT	CT	CT	CT	CT	CT	CT	CT	CT	CT	TT	CT	CT	CT	CT	CT	CT	CT
Ca22chr1A_C_albicans_SC5314-13596	GG	GA	GA	GA	GA	GA	GA	GA	GA	GA	GA	AA	GA	GA	GA	GA	GA	GA	GA
Ca22chr1A_C_albicans_SC5314-13981	TT	TC	TC	TC	TC	TC	TC	TC	TC	TC	TC	CC	TC	TC	TC	TC	TC	TC	TC
Ca22chr1A_C_albicans_SC5314-14476	AA	CC	CC	CC	CC	CC	CC	CC	CC	CC	CC	CC	CC	CC	CC	CC	CC	CC	CC
Ca22chr1A_C_albicans_SC5314-14678	AA	AG	AG	AG	AG	AG	AG	AG	AG	AG	AG	AA	AG	AG	AG	AG	AG	AG	AG
Ca22chr1A_C_albicans_SC5314-14728	AA	AG	AG	AG	AG	AG	AG	AG	AG	AG	AG	GG	AG	AG	AG	AG	AG	AG	AG
Ca22chr1A_C_albicans_SC5314-14774	TT	TC	TC	TC	TC	TC	TC	TC	TC	TC	TC	CC	TC	TC	TC	TC	TC	TC	TC
Ca22chr1A_C_albicans_SC5314-14789	CC	CT	CT	CT	CT	CT	CT	CT	CT	CT	CT	TT	CT	CT	CT	CT	CT	CT	CT
Ca22chr1A_C_albicans_SC5314-14809	TT	CC	CC	CC	CC	CC	CC	CC	CC	CC	CC	CC	CC	CC	CC	CC	CC	CC	CC
Ca22chr1A_C_albicans_SC5314-15019	TT	TC	TC	TC	TC	TC	TC	TC	TC	TC	TC	TT	TC	TC	TC	TC	TC	TC	TC
Ca22chr1A_C_albicans_SC5314-15515	AA	AC	AC	AC	AC	AC	AC	AC	AC	AC	AC	CC	AC	AC	AC	AC	AC	AC	AC
Ca22chr1A_C_albicans_SC5314-15522	GG	GA	GA	GA	GA	GA	GA	GA	GA	GA	GA	AA	GA	GA	GA	GA	GA	GA	GA
Ca22chr1A_C_albicans_SC5314-15567	GG	TT	TT	TT	TT	TT	TT	TT	TT	TT	TT	TT	TT	TT	TT	TT	TT	TT	TT
Ca22chr1A_C_albicans_SC5314-15864	GG	GA	GA	GA	GA	GA	GA	GA	GA	GA	GA	GG	GA	GA	GA	GA	GA	GA	GA
Ca22chr1A_C_albicans_SC5314-16182	AA	GG	GG	GG	GG	GG	GG	GG	GG	GG	GG	GG	GG	GG	GG	GG	GG	GG	GG
Ca22chr1A_C_albicans_SC5314-16250	TT	TC	TC	TC	TC	TC	TC	TC	TC	TC	TC	TT	TC	TC	TC	TC	TC	TC	TC
Ca22chr1A_C_albicans_SC5314-16514	CC	AA	AA	AA	AA	AA	AA	AA	AA	AA	AA	AA	AA	AA	AA	AA	AA	AA	AA
Ca22chr1A_C_albicans_SC5314-16517	CC	GG	GG	GG	GG	GG	GG	GG	GG	GG	GG	GG	GG	GG	GG	GG	GG	GG	GG
Ca22chr1A_C_albicans_SC5314-16768	AA	AG	AG	AG	AG	AG	AG	AG	AG	AG	AG	AA	AG	AG	AG	AG	AG	AG	AG
Ca22chr1A_C_albicans_SC5314-16852	CC	CT	CT	CT	CT	CT	CT	CT	CT	CT	CT	CC	CT	CT	CT	CT	CT	CT	CT
Ca22chr1A_C_albicans_SC5314-16888	AA	GG	GG	GG	GG	GG	GG	GG	GG	GG	GG	GG	GG	GG	GG	GG	GG	GG	GG
Ca22chr1A_C_albicans_SC5314-17128	TT	CC	CC	CC	CC	CC	CC	CC	CC	CC	CC	CC	CC	CC	CC	CC	CC	CC	CC
Ca22chr1A_C_albicans_SC5314-17225	AA	AG	AG	AG	AG	AG	AG	AG	AG	AG	AG	GG	AG	AG	AG	AG	AG	AG	AG
Ca22chr1A_C_albicans_SC5314-17311	TT	TA	TA	TA	TA	TA	TA	TA	TA	TA	TA	AA	TA	TA	TA	TA	TA	TA	TA
Ca22chr1A_C_albicans_SC5314-17421	TT	TC	TC	TC	TC	TC	TC	TC	TC	TC	TC	TT	TC	TC	TC	TC	TC	TC	TC
Ca22chr1A_C_albicans_SC5314-17433	TT	CC	CC	CC	CC	CC	CC	CC	CC	CC	CC	CC	CC	CC	CC	CC	CC	CC	CC
Ca22chr1A_C_albicans_SC5314-17451	CC	CT	CT	CT	CT	CT	CT	CT	CT	CT	CT	TT	CT	CT	CT	CT	CT	CT	CT
Ca22chr1A_C_albicans_SC5314-17541	CC	CA	CA	CA	CA	CA	CA	CA	CA	CA	CA	CC	CA	CA	CA	CA	CA	CA	CA
Ca22chr1A_C_albicans_SC5314-19257	CC	CT	CT	CT	CT	CT	CT	CT	CT	CT	CT	CC	CT	CT	CT	CT	CT	CT	CT
Ca22chr1A_C_albicans_SC5314-19305	CC	CT	CT	CT	CT	CT	CT	CT	CT	CT	CT	CC	CT	CT	CT	CT	CT	CT	CT
Ca22chr1A_C_albicans_SC5314-19343	AA	AG	AG	AG	AG	AG	AG	AG	AG	AG	AG	AA	AG	AG	AG	AG	AG	AG	AG
Ca22chr1A_C_albicans_SC5314-19358	GG	GA	GA	GA	GA	GA	GA	GA	GA	GA	GA	AA	GA	GA	GA	GA	GA	GA	GA
Ca22chr1A_C_albicans_SC5314-19382	AA	GG	GG	GG	GG	GG	GG	GG	GG	GG	GG	GG	GG	GG	GG	GG	GG	GG	GG
Ca22chr1A_C_albicans_SC5314-19434	TT	TC	TC	TC	TC	TC	TC	TC	TC	TC	TC	CC	TC	TC	TC	TC	TC	TC	TC
Ca22chr1A_C_albicans_SC5314-19436	AA	AG	AG	AG	AG	AG	AG	AG	AG	AG	AG	GG	AG	AG	AG	AG	AG	AG	AG
Ca22chr1A_C_albicans_SC5314-19511	AA	AC	AC	AC	AC	AC	AC	AC	AC	AC	AC	AA	AC	AC	AC	AC	AC	AC	AC
Ca22chr1A_C_albicans_SC5314-20572	CC	AA	AA	AA	AA	AA	AA	AA	AA	AA	AA	AA	AA	AA	AA	AA	AA	AA	AA
Ca22chr1A_C_albicans_SC5314-20659	GG	GA	GA	GA	GA	GA	GA	GA	GA	GA	GA	GG	GA	GA	GA	GA	GA	GA	GA
Ca22chr1A_C_albicans_SC5314-22527	CC	TT	TT	TT	TT	TT	TT	TT	TT	TT	TT	TT	TT	TT	TT	TT	TT	TT	TT
Ca22chr1A_C_albicans_SC5314-22698	CC	CC	CC	CC	CC	CT	CC	CT	CT	CC	CC	CC	CC	CC	CC	CC	CC	CC	CC
Ca22chr1A_C_albicans_SC5314-22761	CC	CT	CT	CT	CT	CT	CT	CT	CT	CT	CT	CC	CT	CT	CT	CT	CT	CT	CT
Ca22chr1A_C_albicans_SC5314-22791	AA	GG	GG	GG	GG	GG	GG	GG	GG	GG	GG	GG	GG	GG	GG	GG	GG	GG	GG
Ca22chr1A_C_albicans_SC5314-22974	CC	TT	TT	TT	TT	TT	TT	TT	TT	TT	TT	TT	TT	TT	TT	TT	TT	TT	TT
Ca22chr1A_C_albicans_SC5314-23439	CC	TT	TT	TT	TT	TT	TT	TT	TT	TT	TT	TT	TT	TT	TT	TT	TT	TT	TT
Ca22chr1A_C_albicans_SC5314-23544	CC	TT	TT	TT	TT	TT	TT	TT	TT	TT	TT	TT	TT	TT	TT	TT	TT	TT	TT
Ca22chr1A_C_albicans_SC5314-23583	AA	AG	AG	AG	AG	AG	AG	AG	AG	AG	AG	AA	AG	AG	AG	AG	AG	AG	AG
Ca22chr1A_C_albicans_SC5314-23589	TT	TC	TC	TC	TC	TC	TC	TC	TC	TC	TC	CC	TC	TC	TC	TC	TC	TC	TC
Ca22chr1A_C_albicans_SC5314-23784	CC	TT	TT	TT	TT	TT	TT	TT	TT	TT	TT	TT	TT	TT	TT	TT	TT	TT	TT
Ca22chr1A_C_albicans_SC5314-23790	CC	TT	TT	TT	TT	TT	TT	TT	TT	TT	TT	TT	TT	TT	TT	TT	TT	TT	TT
Ca22chr1A_C_albicans_SC5314-23969	TT	AA	AA	AA	AA	AA	AA	AA	AA	AA	AA	AA	AA	AA	AA	AA	AA	AA	AA
Ca22chr1A_C_albicans_SC5314-23989	TT	GG	GG	GG	GG	GG	GG	GG	GG	GG	GG	GG	GG	GG	GG	GG	GG	GG	GG
Ca22chr1A_C_albicans_SC5314-23991	TT	AA	AA	AA	AA	AA	AA	AA	AA	AA	AA	AA	AA	AA	AA	AA	AA	AA	AA
Ca22chr1A_C_albicans_SC5314-24011	TT	CC	CC	CC	CC	CC	CC	CC	CC	CC	CC	CC	CC	CC	CC	CC	CC	CC	CC
Ca22chr1A_C_albicans_SC5314-24036	AA	GG	GG	GG	GG	GG	GG	GG	GG	GG	GG	GG	GG	GG	GG	GG	GG	GG	GG
Ca22chr1A_C_albicans_SC5314-24068	AA	GG	GG	GG	GG	GG	GG	GG	GG	GG	GG	GG	GG	GG	GG	GG	GG	GG	GG
Ca22chr1A_C_albicans_SC5314-24774	GG	GA	GA	GA	GA	GA	GA	GA	GA	GA	GA	AA	GA	GA	GA	GA	GA	GA	GA
Ca22chr1A_C_albicans_SC5314-24810	GG	GA	GA	GA	GA	GA	GA	GA	GA	GA	GA	AA	GA	GA	GA	GA	GA	GA	GA
Ca22chr1A_C_albicans_SC5314-24813	AA	AG	AG	AG	AG	AG	AG	AG	AG	AG	AG	GG	AG	AG	AG	AG	AG	AG	AG
Ca22chr1A_C_albicans_SC5314-24825	CC	CT	CT	CT	CT	CT	CT	CT	CT	CT	CT	TT	CT	CT	CT	CT	CT	CT	CT
Ca22chr1A_C_albicans_SC5314-24837	AA	AG	AG	AG	AG	AG	AG	AG	AG	AG	AG	AA	AG	AG	AG	AG	AG	AG	AG
Ca22chr1A_C_albicans_SC5314-24840	GG	GA	GA	GA	GA	GA	GA	GA	GA	GA	GA	GG	GA	GA	GA	GA	GA	GA	GA
Ca22chr1A_C_albicans_SC5314-25570	AA	AG	AG	AG	AG	AG	AG	AG	AG	AG	AG	AA	AG	AG	AG	AG	AG	AG	AG
Ca22chr1A_C_albicans_SC5314-25762	CC	TT	TT	TT	TT	TT	TT	TT	TT	TT	TT	TT	TT	TT	TT	TT	TT	TT	TT
Ca22chr1A_C_albicans_SC5314-25810	AA	GG	GG	GG	GG	GG	GG	GG	GG	GG	GG	GG	GG	GG	GG	GG	GG	GG	GG
Ca22chr1A_C_albicans_SC5314-25969	AA	GG	GG	GG	GG	GG	GG	GG	GG	GG	GG	GG	GG	GG	GG	GG	GG	GG	GG
Ca22chr1A_C_albicans_SC5314-26005	GG	GT	GT	GT	GT	GT	GT	GT	GT	GT	GT	TT	GT	GT	GT	GT	GT	GT	GT
Ca22chr1A_C_albicans_SC5314-26008	GG	AA	AA	AA	AA	AA	AA	AA	AA	AA	AA	AA	AA	AA	AA	AA	AA	AA	AA
Ca22chr1A_C_albicans_SC5314-26038	TT	TC	TC	TC	TC	TC	TC	TC	TC	TC	TC	TT	TC	TC	TC	TC	TC	TC	TC
Ca22chr1A_C_albicans_SC5314-26041	TT	CC	CC	CC	CC	CC	CC	CC	CC	CC	CC	CC	CC	CC	CC	CC	CC	CC	CC
Ca22chr1A_C_albicans_SC5314-26070	CC	CG	CG	CG	CG	CG	CG	CG	CG	CG	CG	GG	CG	CG	CG	CG	CG	CG	CG
Ca22chr1A_C_albicans_SC5314-26080	AA	AG	AG	AG	AG	AG	AG	AG	AG	AG	AG	AA	AG	AG	AG	AG	AG	AG	AG
Ca22chr1A_C_albicans_SC5314-26164	CC	CG	CG	CG	CG	CG	CG	CG	CG	CG	CG	CC	CG	CG	CG	CG	CG	CG	CG
Ca22chr1A_C_albicans_SC5314-26290	TT	TA	TA	TA	TA	TA	TA	TA	TA	TA	TA	AA	TA	TA	TA	TA	TA	TA	TA
Ca22chr1A_C_albicans_SC5314-27557	CC	CT	CT	CT	CT	CT	CT	CT	CT	CT	CT	TT	CT	CT	CT	CT	CT	CT	CT
Ca22chr1A_C_albicans_SC5314-27567	TT	CC	CC	CC	CC	CC	CC	CC	CC	CC	CC	CC	CC	CC	CC	CC	CC	CC	CC
Ca22chr1A_C_albicans_SC5314-27614	CC	TT	TT	TT	TT	TT	TT	TT	TT	TT	TT	TT	TT	TT	TT	TT	TT	TT	TT
Ca22chr1A_C_albicans_SC5314-27629	TT	CC	CC	CC	CC	CC	CC	CC	CC	CC	CC	CC	CC	CC	CC	CC	CC	CC	CC
Ca22chr1A_C_albicans_SC5314-27771	AA	GG	GG	GG	GG	GG	GG	GG	GG	GG	GG	GG	GG	GG	GG	GG	GG	GG	GG
Ca22chr1A_C_albicans_SC5314-27902	TT	CC	CC	CC	CC	CC	CC	CC	CC	CC	CC	CC	CC	CC	CC	CC	CC	CC	CC
Ca22chr1A_C_albicans_SC5314-27912	CC	CT	CT	CT	CT	CT	CT	CT	CT	CT	CT	TT	CT	CT	CT	CT	CT	CT	CT
Ca22chr1A_C_albicans_SC5314-28257	GG	AA	AA	AA	AA	AA	AA	AA	AA	AA	AA	AA	AA	AA	AA	AA	AA	AA	AA
Ca22chr1A_C_albicans_SC5314-28284	AA	GG	GG	GG	GG	GG	GG	GG	GG	GG	GG	GG	GG	GG	GG	GG	GG	GG	GG
Ca22chr1A_C_albicans_SC5314-28490	CC	CT	CT	CT	CT	CT	CT	CT	CT	CT	CT	CC	CT	CT	CT	CT	CT	CT	CT
Ca22chr1A_C_albicans_SC5314-28493	GG	GA	GA	GA	GA	GA	GA	GA	GA	GA	GA	GG	GA	GA	GA	GA	GA	GA	GA
Ca22chr1A_C_albicans_SC5314-28523	AA	AT	AT	AT	AT	AT	AT	AT	AT	AT	AT	AA	AT	AT	AT	AT	AT	AT	AT
Ca22chr1A_C_albicans_SC5314-28562	TT	TC	TC	TC	TC	TC	TC	TC	TC	TC	TC	TT	TC	TC	TC	TC	TC	TC	TC
Ca22chr1A_C_albicans_SC5314-28727	AA	AG	AG	AG	AG	AG	AG	AG	AG	AG	AG	GG	AG	AG	AG	AG	AG	AG	AG
Ca22chr1A_C_albicans_SC5314-28748	TT	TC	TC	TC	TC	TC	TC	TC	TC	TC	TC	CC	TC	TC	TC	TC	TC	TC	TC
Ca22chr1A_C_albicans_SC5314-28754	AA	AG	AG	AG	AG	AG	AG	AG	AG	AG	AG	GG	AG	AG	AG	AG	AG	AG	AG
Ca22chr1A_C_albicans_SC5314-28811	GG	GA	GA	GA	GA	GA	GA	GA	GA	GA	GA	AA	GA	GA	GA	GA	GA	GA	GA
Ca22chr1A_C_albicans_SC5314-28814	AA	AG	AG	AG	AG	AG	AG	AG	AG	AG	AG	GG	AG	AG	AG	AG	AG	AG	AG
Ca22chr1A_C_albicans_SC5314-29003	AA	AG	AG	AG	AG	AG	AG	AG	AG	AG	AG	GG	AG	AG	AG	AG	AG	AG	AG
Ca22chr1A_C_albicans_SC5314-29602	TT	TC	TC	TC	TC	TC	TC	TC	TC	TC	TC	CC	TC	TC	TC	TC	TC	TC	TC
Ca22chr1A_C_albicans_SC5314-29836	AA	AG	AG	AG	AG	AG	AG	AG	AG	AG	AG	GG	AG	AG	AG	AG	AG	AG	AG
Ca22chr1A_C_albicans_SC5314-30604	TT	TG	TG	TG	TG	TG	TG	TG	TG	TG	TG	GG	TG	TG	TG	TG	TG	TG	TG
Ca22chr1A_C_albicans_SC5314-30715	CC	CT	CT	CT	CT	CT	CT	CT	CT	CT	CT	TT	CT	CT	CT	CT	CT	CT	CT
Ca22chr1A_C_albicans_SC5314-30871	CC	CT	CT	CT	CT	CT	CT	CT	CT	CT	CT	TT	CT	CT	CT	CT	CT	CT	CT
Ca22chr1A_C_albicans_SC5314-30997	CC	CT	CT	CT	CT	CT	CT	CT	CT	CT	CT	TT	CT	CT	CT	CT	CT	CT	CT
Ca22chr1A_C_albicans_SC5314-31174	GG	GC	GC	GC	GC	GC	GC	GC	GC	GC	GC	CC	GC	GC	GC	GC	GC	GC	GC
Ca22chr1A_C_albicans_SC5314-31180	CC	CT	CT	CT	CT	CT	CT	CT	CT	CT	CT	TT	CT	CT	CT	CT	CT	CT	CT
Ca22chr1A_C_albicans_SC5314-31201	TT	TC	TC	TC	TC	TC	TC	TC	TC	TC	TC	CC	TC	TC	TC	TC	TC	TC	TC
Ca22chr1A_C_albicans_SC5314-31226	GG	GA	GA	GA	GA	GA	GA	GA	GA	GA	GA	AA	GA	GA	GA	GA	GA	GA	GA
Ca22chr1A_C_albicans_SC5314-31309	AA	AC	AC	AC	AC	AC	AC	AC	AC	AC	AC	CC	AC	AC	AC	AC	AC	AC	AC
Ca22chr1A_C_albicans_SC5314-31351	TT	TC	TC	TC	TC	TC	TC	TC	TC	TC	TC	CC	TC	TC	TC	TC	TC	TC	TC
Ca22chr1A_C_albicans_SC5314-31357	AA	AG	AG	AG	AG	AG	AG	AG	AG	AG	AG	GG	AG	AG	AG	AG	AG	AG	AG
Ca22chr1A_C_albicans_SC5314-31973	TT	TC	TC	TC	TC	TC	TC	TC	TC	TC	TC	CC	TC	TC	TC	TC	TC	TC	TC
Ca22chr1A_C_albicans_SC5314-32526	AA	AG	AG	AG	AG	AG	AG	AG	AG	AG	AG	GG	AG	AG	AG	AG	AG	AG	AG
Ca22chr1A_C_albicans_SC5314-33121	AA	AG	AG	AG	AG	AG	AG	AG	AG	AG	AG	GG	AG	AG	AG	AG	AG	AG	AG
Ca22chr1A_C_albicans_SC5314-33175	CC	CT	CT	CT	CT	CT	CT	CT	CT	CT	CT	TT	CT	CT	CT	CT	CT	CT	CT
Ca22chr1A_C_albicans_SC5314-33289	GG	GA	GA	GA	GA	GA	GA	GA	GA	GA	GA	AA	GA	GA	GA	GA	GA	GA	GA
Ca22chr1A_C_albicans_SC5314-33635	GG	GA	GA	GA	GA	GA	GA	GA	GA	GA	GA	AA	GA	GA	GA	GA	GA	GA	GA
Ca22chr1A_C_albicans_SC5314-33872	GG	GC	GC	GC	GC	GC	GC	GC	GC	GC	GC	CC	GC	GC	GC	GC	GC	GC	GC
Ca22chr1A_C_albicans_SC5314-33877	AA	AG	AG	AG	AG	AG	AG	AG	AG	AG	AG	GG	AG	AG	AG	AG	AG	AG	AG
Ca22chr1A_C_albicans_SC5314-33888	TT	TC	TC	TC	TC	TC	TC	TC	TC	TC	TC	CC	TC	TC	TC	TC	TC	TC	TC
Ca22chr1A_C_albicans_SC5314-35667	TT	CC	CC	CC	CC	CC	CC	CC	CC	CC	CC	CC	CC	CC	CC	CC	CC	CC	CC
Ca22chr1A_C_albicans_SC5314-35709	GG	GA	GA	GA	GA	GA	GA	GA	GA	GA	GA	AA	GA	GA	GA	GA	GA	GA	GA
Ca22chr1A_C_albicans_SC5314-36272	TT	TA	TA	TA	TA	TA	TA	TA	TA	TA	TA	AA	TA	TA	TA	TA	TA	TA	TA
Ca22chr1A_C_albicans_SC5314-36276	CC	CG	CG	CG	CG	CG	CG	CG	CG	CG	CG	GG	CG	CG	CG	CG	CG	CG	CG
Ca22chr1A_C_albicans_SC5314-36281	CC	CG	CG	CG	CG	CG	CG	CG	CG	CG	CG	GG	CG	CG	CG	CG	CG	CG	CG
Ca22chr1A_C_albicans_SC5314-36319	CC	CT	CT	CT	CT	CT	CT	CT	CT	CT	CT	TT	CT	CT	CT	CT	CT	CT	CT
Ca22chr1A_C_albicans_SC5314-36321	GG	GA	GA	GA	GA	GA	GA	GA	GA	GA	GA	AA	GA	GA	GA	GA	GA	GA	GA
Ca22chr1A_C_albicans_SC5314-36322	CC	CG	CG	CG	CG	CG	CG	CG	CG	CG	CG	GG	CG	CG	CG	CG	CG	CG	CG
Ca22chr1A_C_albicans_SC5314-36332	CC	CT	CT	CT	CT	CT	CT	CT	CT	CT	CT	TT	CT	CT	CT	CT	CT	CT	CT
Ca22chr1A_C_albicans_SC5314-36336	GG	GA	GA	GA	GA	GA	GA	GA	GA	GA	GA	AA	GA	GA	GA	GA	GA	GA	GA
Ca22chr1A_C_albicans_SC5314-36414	GG	GA	GA	GA	GA	GA	GA	GA	GA	GA	GA	AA	GA	GA	GA	GA	GA	GA	GA
Ca22chr1A_C_albicans_SC5314-36415	AA	AG	AG	AG	AG	AG	AG	AG	AG	AG	AG	GG	AG	AG	AG	AG	AG	AG	AG
Ca22chr1A_C_albicans_SC5314-36512	AA	AG	AG	AG	AG	AG	AG	AG	AG	AG	AG	GG	AG	AG	AG	AG	AG	AG	AG
Ca22chr1A_C_albicans_SC5314-36610	AA	AC	AC	AC	AC	AC	AC	AC	AC	AC	AC	CC	AC	AC	AC	AC	AC	AC	AC
Ca22chr1A_C_albicans_SC5314-36764	GG	GA	GA	GA	GA	GA	GA	GA	GA	GA	GA	AA	GA	GA	GA	GA	GA	GA	GA
Ca22chr1A_C_albicans_SC5314-36791	TT	TC	TC	TC	TC	TC	TC	TC	TC	TC	TC	CC	TC	TC	TC	TC	TC	TC	TC
Ca22chr1A_C_albicans_SC5314-36809	AA	AG	AG	AG	AG	AG	AG	AG	AG	AG	AG	GG	AG	AG	AG	AG	AG	AG	AG
Ca22chr1A_C_albicans_SC5314-36987	TT	TC	TC	TC	TC	TC	TC	TC	TC	TC	TC	CC	TC	TC	TC	TC	TC	TC	TC
Ca22chr1A_C_albicans_SC5314-37209	AA	AC	AC	AC	AC	AC	AC	AC	AC	AC	AC	CC	AC	AC	AC	AC	AC	AC	AC
Ca22chr1A_C_albicans_SC5314-37218	CC	CT	CT	CT	CT	CT	CT	CT	CT	CT	CT	TT	CT	CT	CT	CT	CT	CT	CT
Ca22chr1A_C_albicans_SC5314-37228	TT	TA	TA	TA	TA	TA	TA	TA	TA	TA	TA	AA	TA	TA	TA	TA	TA	TA	TA
Ca22chr1A_C_albicans_SC5314-37229	AA	AT	AT	AT	AT	AT	AT	AT	AT	AT	AT	TT	AT	AT	AT	AT	AT	AT	AT
Ca22chr1A_C_albicans_SC5314-37234	TT	TA	TA	TA	TA	TA	TA	TA	TA	TA	TA	AA	TA	TA	TA	TA	TA	TA	TA
Ca22chr1A_C_albicans_SC5314-37235	CC	CG	CG	CG	CG	CG	CG	CG	CG	CG	CG	GG	CG	CG	CG	CG	CG	CG	CG
Ca22chr1A_C_albicans_SC5314-37285	AA	AT	AT	AT	AT	AT	AT	AT	AT	AT	AT	TT	AT	AT	AT	AT	AT	AT	AT
Ca22chr1A_C_albicans_SC5314-37287	CC	CT	CT	CT	CT	CT	CT	CT	CT	CT	CT	TT	CT	CT	CT	CT	CT	CT	CT
Ca22chr1A_C_albicans_SC5314-37290	CC	CT	CT	CT	CT	CT	CT	CT	CT	CT	CT	TT	CT	CT	CT	CT	CT	CT	CT
Ca22chr1A_C_albicans_SC5314-37309	TT	TC	TC	TC	TC	TC	TC	TC	TC	TC	TC	CC	TC	TC	TC	TC	TC	TC	TC
Ca22chr1A_C_albicans_SC5314-37313	TT	TG	TG	TG	TG	TG	TG	TG	TG	TG	TG	GG	TG	TG	TG	TG	TG	TG	TG
Ca22chr1A_C_albicans_SC5314-37329	GG	GA	GA	GA	GA	GA	GA	GA	GA	GA	GA	AA	GA	GA	GA	GA	GA	GA	GA
Ca22chr1A_C_albicans_SC5314-37333	GG	GA	GA	GA	GA	GA	GA	GA	GA	GA	GA	AA	GA	GA	GA	GA	GA	GA	GA
Ca22chr1A_C_albicans_SC5314-37347	CC	CA	CA	CA	CA	CA	CA	CA	CA	CA	CA	AA	CA	CA	CA	CA	CA	CA	CA
Ca22chr1A_C_albicans_SC5314-37425	TT	TC	TC	TC	TC	TC	TC	TC	TC	TC	TC	CC	TC	TC	TC	TC	TC	TC	TC
Ca22chr1A_C_albicans_SC5314-37450	TT	TC	TC	TC	TC	TC	TC	TC	TC	TC	TC	CC	TC	TC	TC	TC	TC	TC	TC
Ca22chr1A_C_albicans_SC5314-37485	GG	GA	GA	GA	GA	GA	GA	GA	GA	GA	GA	AA	GA	GA	GA	GA	GA	GA	GA
Ca22chr1A_C_albicans_SC5314-37594	TT	TA	TA	TA	TA	TA	TA	TA	TA	TA	TA	AA	TA	TA	TA	TA	TA	TA	TA
Ca22chr1A_C_albicans_SC5314-37598	TT	TC	TC	TC	TC	TC	TC	TC	TC	TC	TC	CC	TC	TC	TC	TC	TC	TC	TC
Ca22chr1A_C_albicans_SC5314-37984	AA	AT	AT	AT	AT	AT	AT	AT	AT	AT	AT	TT	AT	AT	AT	AT	AT	AT	AT
Ca22chr1A_C_albicans_SC5314-38123	TT	TC	TC	TC	TC	TC	TC	TC	TC	TC	TC	CC	TC	TC	TC	TC	TC	TC	TC
Ca22chr1A_C_albicans_SC5314-38201	CC	CT	CT	CT	CT	CT	CT	CT	CT	CT	CT	TT	CT	CT	CT	CT	CT	CT	CT
Ca22chr1A_C_albicans_SC5314-38207	AA	AT	AT	AT	AT	AT	AT	AT	AT	AT	AT	TT	AT	AT	AT	AT	AT	AT	AT
Ca22chr1A_C_albicans_SC5314-38226	GG	GA	GA	GA	GA	GA	GA	GA	GA	GA	GA	AA	GA	GA	GA	GA	GA	GA	GA
Ca22chr1A_C_albicans_SC5314-38621	TT	TC	TC	TC	TC	TC	TC	TC	TC	TC	TC	CC	TC	TC	TC	TC	TC	TC	TC
Ca22chr1A_C_albicans_SC5314-38945	TT	CC	CC	CC	CC	CC	CC	CC	CC	CC	CC	CC	CC	CC	CC	CC	CC	CC	CC
Ca22chr1A_C_albicans_SC5314-39257	CC	CT	CT	CT	CT	CT	CT	CT	CT	CT	CT	TT	CT	CT	CT	CT	CT	CT	CT
Ca22chr1A_C_albicans_SC5314-39290	CC	CT	CT	CT	CT	CT	CT	CT	CT	CT	CT	TT	CT	CT	CT	CT	CT	CT	CT
Ca22chr1A_C_albicans_SC5314-39532	AA	TT	TT	TT	TT	TT	TT	TT	TT	TT	TT	TT	TT	TT	TT	TT	TT	TT	TT
Ca22chr1A_C_albicans_SC5314-39666	TT	GG	GG	GG	GG	GG	GG	GG	GG	GG	GG	GG	GG	GG	GG	GG	GG	GG	GG
Ca22chr1A_C_albicans_SC5314-39700	CC	CA	CA	CA	CA	CA	CA	CA	CA	CA	CA	CC	CA	CA	CA	CA	CA	CA	CA
Ca22chr1A_C_albicans_SC5314-39704	AA	AT	AT	AT	AT	AT	AT	AT	AT	AT	AT	AA	AT	AT	AT	AT	AT	AT	AT
Ca22chr1A_C_albicans_SC5314-39749	AA	AC	AC	AC	AC	AC	AC	AC	AC	AC	AC	AA	AC	AC	AC	AC	AC	AC	AC
Ca22chr1A_C_albicans_SC5314-39824	GG	GA	GA	GA	GA	GA	GA	GA	GA	GA	GA	GG	GA	GA	GA	GA	GA	GA	GA
Ca22chr1A_C_albicans_SC5314-39836	TT	TC	TC	TC	TC	TC	TC	TC	TC	TC	TC	TT	TC	TC	TC	TC	TC	TC	TC
Ca22chr1A_C_albicans_SC5314-39841	GG	GA	GA	GA	GA	GA	GA	GA	GA	GA	GA	GG	GA	GA	GA	GA	GA	GA	GA
Ca22chr1A_C_albicans_SC5314-39860	GG	GA	GA	GA	GA	GA	GA	GA	GA	GA	GA	GG	GA	GA	GA	GA	GA	GA	GA
Ca22chr1A_C_albicans_SC5314-39873	TT	TC	TC	TC	TC	TC	TC	TC	TC	TC	TC	TT	TC	TC	TC	TC	TC	TC	TC
Ca22chr1A_C_albicans_SC5314-39950	TT	CC	CC	CC	CC	CC	CC	CC	CC	CC	CC	CC	CC	CC	CC	CC	CC	CC	CC
Ca22chr1A_C_albicans_SC5314-39967	TT	CC	CC	CC	CC	CC	CC	CC	CC	CC	CC	CC	CC	CC	CC	CC	CC	CC	CC
Ca22chr1A_C_albicans_SC5314-40212	AA	AG	AG	AG	AG	AG	AG	AG	AG	AG	AG	GG	AG	AG	AG	AG	AG	AG	AG
Ca22chr1A_C_albicans_SC5314-40493	AA	AT	AT	AT	AT	AT	AT	AT	AT	AT	AT	TT	AT	AT	AT	AT	AT	AT	AT
Ca22chr1A_C_albicans_SC5314-40562	GG	GA	GA	GA	GA	GA	GA	GA	GA	GA	GA	AA	GA	GA	GA	GA	GA	GA	GA
Ca22chr1A_C_albicans_SC5314-40563	TT	TC	TC	TC	TC	TC	TC	TC	TC	TC	TC	CC	TC	TC	TC	TC	TC	TC	TC
Ca22chr1A_C_albicans_SC5314-40672	CC	CT	CT	CT	CT	CT	CT	CT	CT	CT	CT	TT	CT	CT	CT	CT	CT	CT	CT
Ca22chr1A_C_albicans_SC5314-40877	CC	CC	CC	CC	CC	CC	CC	CC	CC	CC	CT	CC	CC	CC	CC	CC	CC	CC	CT
Ca22chr1A_C_albicans_SC5314-41160	GG	GA	GA	GA	GA	GA	GA	GA	GA	GA	GA	AA	GA	GA	GA	GA	GA	GA	GA
Ca22chr1A_C_albicans_SC5314-41255	GG	GA	GA	GA	GA	GA	GA	GA	GA	GA	GA	AA	GA	GA	GA	GA	GA	GA	GA
Ca22chr1A_C_albicans_SC5314-41360	GG	GA	GA	GA	GA	GA	GA	GA	GA	GA	GA	AA	GA	GA	GA	GA	GA	GA	GA
Ca22chr1A_C_albicans_SC5314-41538	TT	TC	TC	TC	TC	TC	TC	TC	TC	TC	TC	CC	TC	TC	TC	TC	TC	TC	TC
Ca22chr1A_C_albicans_SC5314-41555	GG	GA	GA	GA	GA	GA	GA	GA	GA	GA	GA	AA	GA	GA	GA	GA	GA	GA	GA
Ca22chr1A_C_albicans_SC5314-41576	TT	TC	TC	TC	TC	TC	TC	TC	TC	TC	TC	CC	TC	TC	TC	TC	TC	TC	TC
Ca22chr1A_C_albicans_SC5314-41623	CC	CA	CA	CA	CA	CA	CA	CA	CA	CA	CA	AA	CA	CA	CA	CA	CA	CA	CA
Ca22chr1A_C_albicans_SC5314-42557	GG	AA	AA	AA	AA	AA	AA	AA	AA	AA	AA	AA	AA	AA	AA	AA	AA	AA	AA
Ca22chr1A_C_albicans_SC5314-42559	AA	AG	AG	AG	AG	AG	AG	AG	AG	AG	AG	AG	AG	AG	AG	AG	AG	AG	AG
Ca22chr1A_C_albicans_SC5314-46272	GG	GG	GG	GG	GG	GG	GG	GG	GG	GG	GG	GG	GA	GA	GA	GA	GA	GA	GG
Ca22chr1A_C_albicans_SC5314-46307	CC	GG	GG	GG	GG	GG	GG	GG	GG	GG	GG	GG	GG	GG	GG	GG	GG	GG	GG
Ca22chr1A_C_albicans_SC5314-46679	TT	TC	TC	TC	TC	TC	TC	TC	TC	TC	TC	TT	TC	TC	TC	TC	TC	TC	TC
Ca22chr1A_C_albicans_SC5314-46788	CC	CT	CT	CT	CT	CT	CT	CT	CT	CT	CT	CC	CT	CT	CT	CT	CT	CT	CT
Ca22chr1A_C_albicans_SC5314-47036	CC	CT	CT	CT	CT	CT	CT	CT	CT	CT	CT	CC	CT	CT	CT	CT	CT	CT	CT
Ca22chr1A_C_albicans_SC5314-47102	CC	CT	CT	CT	CT	CT	CT	CT	CT	CT	CT	TT	CT	CT	CT	CT	CT	CT	CT
Ca22chr1A_C_albicans_SC5314-47279	CC	CT	CT	CT	CT	CT	CT	CT	CT	CT	CT	TT	CT	CT	CT	CT	CT	CT	CT
Ca22chr1A_C_albicans_SC5314-47630	AA	AG	AG	AG	AG	AG	AG	AG	AG	AG	AG	AA	AG	AG	AG	AG	AG	AG	AG
Ca22chr1A_C_albicans_SC5314-47762	AA	AG	AG	AG	AG	AG	AG	AG	AG	AG	AG	GG	AG	AG	AG	AG	AG	AG	AG
Ca22chr1A_C_albicans_SC5314-47927	AA	AC	AA	AC	AC	AC	AC	AC	AC	AC	AC	CC	AC	AC	AC	AC	AC	AC	AC
Ca22chr1A_C_albicans_SC5314-48017	TT	TC	TT	TC	TC	TC	TC	TC	TC	TC	TC	CC	TC	TC	TC	TC	TC	TC	TC
Ca22chr1A_C_albicans_SC5314-48379	AA	AG	AA	AG	AG	AG	AG	AG	AG	AG	AG	GG	AG	AG	AG	AG	AG	AG	AG
Ca22chr1A_C_albicans_SC5314-48436	AA	AG	AA	AG	AG	AG	AG	AG	AG	AG	AG	GG	AG	AG	AG	AG	AG	AG	AG
Ca22chr1A_C_albicans_SC5314-48487	TT	TC	TT	TC	TC	TC	TC	TC	TC	TC	TC	CC	TC	TC	TC	TC	TC	TC	TC
Ca22chr1A_C_albicans_SC5314-48494	CC	CT	CC	CT	CT	CT	CT	CT	CT	CT	CT	TT	CT	CT	CT	CT	CT	CT	CT
Ca22chr1A_C_albicans_SC5314-48722	CC	CT	CC	CT	CT	CT	CT	CT	CT	CT	CT	TT	CT	CT	CT	CT	CT	CT	CT
Ca22chr1A_C_albicans_SC5314-48863	CC	CT	CC	CT	CT	CT	CT	CT	CT	CT	CT	TT	CT	CT	CT	CT	CT	CT	CT
Ca22chr1A_C_albicans_SC5314-48992	AA	AT	AA	AT	AT	AT	AT	AT	AT	AT	AT	TT	AT	AT	AT	AT	AT	AT	AT
Ca22chr1A_C_albicans_SC5314-49030	GG	GA	GG	GA	GA	GA	GA	GA	GA	GA	GA	AA	GA	GA	GA	GA	GA	GA	GA
Ca22chr1A_C_albicans_SC5314-49106	GG	GA	GG	GA	GA	GA	GA	GA	GA	GA	GA	AA	GA	GA	GA	GA	GA	GA	GA
Ca22chr1A_C_albicans_SC5314-49335	CC	TT	TT	TT	TT	TT	TT	TT	TT	TT	TT	TT	TT	TT	TT	TT	TT	TT	TT
Ca22chr1A_C_albicans_SC5314-49472	CC	CA	CA	CA	AA	CA	CA	CA	CA	CA	CA	AA	CA	CA	CA	CA	CA	CA	CA
Ca22chr1A_C_albicans_SC5314-49484	AA	AG	AG	AG	GG	AG	AG	AG	AG	AG	AG	GG	AG	AG	AG	AG	AG	AG	AG
Ca22chr1A_C_albicans_SC5314-49646	TT	TC	TC	TC	CC	TC	TC	TC	TC	TC	TC	CC	TC	TC	TC	TC	TC	TC	TC
Ca22chr1A_C_albicans_SC5314-49998	TT	TC	TC	TC	CC	TC	TC	TC	TC	TC	TC	CC	TC	TC	TC	TC	TC	TC	TC
Ca22chr1A_C_albicans_SC5314-50617	TT	TC	TC	TC	CC	TC	TC	TC	TC	TC	TC	CC	TC	TC	TC	TC	TC	TC	TC
Ca22chr1A_C_albicans_SC5314-50695	TT	TC	TC	TC	CC	TC	TC	TC	TC	TC	TC	CC	TC	TC	TC	TC	TC	TC	TC
Ca22chr1A_C_albicans_SC5314-50737	AA	AG	AG	AG	GG	AG	AG	AG	AG	AG	AG	GG	AG	AG	AG	AG	AG	AG	AG
Ca22chr1A_C_albicans_SC5314-50859	AA	AG	AG	AG	GG	AG	AG	AG	AG	AG	AG	GG	AG	AG	AG	AG	AG	AG	AG
Ca22chr1A_C_albicans_SC5314-51783	AA	AG	AG	AG	AG	AG	AG	AG	AG	AG	AG	GG	AG	AG	AG	AG	AG	AG	AG
Ca22chr1A_C_albicans_SC5314-52148	TT	TC	TC	TC	TC	TC	TC	TC	TC	TC	TC	CC	TC	TC	TC	TC	TC	TC	TC
Ca22chr1A_C_albicans_SC5314-52268	GG	GC	GC	GC	GC	GC	GC	GC	GC	GC	GC	CC	GC	GC	GC	GC	GC	GC	GC
Ca22chr1A_C_albicans_SC5314-53332	CC	CG	CG	CG	CG	CG	CG	CG	CG	CG	CG	GG	CG	CG	CG	CG	CG	CG	CG
Ca22chr1A_C_albicans_SC5314-53337	GG	GA	GA	GA	GA	GA	GA	GA	GA	GA	GA	AA	GA	GA	GA	GA	GA	GA	GA
Ca22chr1A_C_albicans_SC5314-53639	CC	CG	CG	CG	CG	CG	CG	CG	CG	CG	CG	GG	CG	CG	CG	CG	CG	CG	CG
Ca22chr1A_C_albicans_SC5314-54169	TT	TC	TC	TC	TC	TC	TC	TC	TC	TC	TC	TT	TC	TC	TC	TC	TC	TC	TC
Ca22chr1A_C_albicans_SC5314-54566	TT	CC	CC	CC	CC	CC	CC	CC	CC	CC	CC	CC	CC	CC	CC	CC	CC	CC	CC
Ca22chr1A_C_albicans_SC5314-55113	CC	CT	CT	CT	CT	CT	CT	CT	CT	CT	CT	TT	CT	CT	CT	CT	CT	CT	CT
Ca22chr1A_C_albicans_SC5314-56830	TT	TC	TC	TT	TC	TC	TC	TC	TC	TC	TC	CC	TC	TC	TC	TC	TC	TC	TC
Ca22chr1A_C_albicans_SC5314-56835	GG	GA	GA	GG	GA	GA	GA	GA	GA	GA	GA	AA	GA	GA	GA	GA	GA	GA	GA
Ca22chr1A_C_albicans_SC5314-57234	AA	AC	AC	AC	AC	AC	AC	AC	AC	AC	AC	CC	AC	AC	AC	AC	AC	AC	AC
Ca22chr1A_C_albicans_SC5314-57263	AA	AG	AG	AG	AG	AG	AG	AG	AG	AG	AG	GG	AG	AG	AG	AG	AG	AG	AG
Ca22chr1A_C_albicans_SC5314-57296	GG	GA	GA	GA	GA	GA	GA	GA	GA	GA	GA	AA	GA	GA	GA	GA	GA	GA	GA
Ca22chr1A_C_albicans_SC5314-57608	CC	CT	CT	CT	CT	CT	CT	CT	CT	CT	CT	TT	CT	CT	CT	CT	CT	CT	CT
Ca22chr1A_C_albicans_SC5314-57983	CC	CT	CT	CT	CT	CT	CT	CT	CT	CT	CT	TT	CT	CT	CT	CT	CT	CT	CT
Ca22chr1A_C_albicans_SC5314-58475	GG	GA	GA	GA	GA	GA	GA	GA	GA	GA	GA	AA	GA	GA	GA	GA	GA	GA	GA
Ca22chr1A_C_albicans_SC5314-58493	CC	CG	CG	CG	CG	CG	CG	CG	CG	CG	CG	GG	CG	CG	CG	CG	CG	CG	CG
Ca22chr1A_C_albicans_SC5314-58814	GG	GC	GC	GC	GC	GC	GC	GC	GC	GC	GC	CC	GC	GC	GC	GC	GC	GC	GC
Ca22chr1A_C_albicans_SC5314-58845	AA	AG	AG	AG	AG	AG	AG	AG	AG	AG	AG	GG	AG	AG	AG	AG	AG	AG	AG
Ca22chr1A_C_albicans_SC5314-58960	GG	GA	GA	GA	GA	GA	GA	GA	GA	GA	GA	AA	GA	GA	GA	GA	GA	GA	GA
Ca22chr1A_C_albicans_SC5314-59003	AA	AG	AG	AG	AG	AG	AG	AG	AG	AG	AG	GG	AG	AG	AG	AG	AG	AG	AG
Ca22chr1A_C_albicans_SC5314-60612	AA	GG	GG	GG	GG	GG	GG	GG	GG	GG	GG	GG	GG	GG	GG	GG	GG	GG	GG
Ca22chr1A_C_albicans_SC5314-61129	CC	TT	TT	TT	TT	TT	TT	TT	TT	TT	TT	TT	TT	TT	TT	TT	TT	TT	TT
Ca22chr1A_C_albicans_SC5314-61754	AA	GG	GG	GG	GG	GG	GG	GG	GG	GG	GG	GG	GG	GG	GG	GG	GG	GG	GG
Ca22chr1A_C_albicans_SC5314-61946	TT	TC	TC	TC	TC	TC	TC	TC	TC	TC	TC	CC	TC	TC	TC	TC	TC	TC	TC
Ca22chr1A_C_albicans_SC5314-62653	GG	GA	GA	GA	GA	GA	GA	GA	GA	GA	GA	AA	GA	GA	GA	GA	GA	GA	GA
Ca22chr1A_C_albicans_SC5314-62746	AA	AC	AC	AC	AC	AC	AC	AC	AC	AC	AC	CC	AC	AC	AC	AC	AC	AC	AC
Ca22chr1A_C_albicans_SC5314-62898	TT	CC	CC	CC	CC	CC	CC	CC	CC	CC	CC	CC	CC	CC	CC	CC	CC	CC	CC
Ca22chr1A_C_albicans_SC5314-63264	AA	AC	AC	AC	AC	AC	AC	AC	AC	AC	AC	CC	AC	AC	AC	AC	AC	AC	AC
Ca22chr1A_C_albicans_SC5314-63339	AA	AG	AG	AG	AG	AG	AG	AG	AG	AG	AG	GG	AG	AG	AG	AG	AG	AG	AG
Ca22chr1A_C_albicans_SC5314-64553	CC	TT	TT	TT	TT	TT	TT	TT	TT	TT	TT	TT	TT	TT	TT	TT	TT	TT	TT
Ca22chr1A_C_albicans_SC5314-65337	TT	AA	AA	AA	AA	AA	AA	AA	AA	AA	AA	AA	AA	AA	AA	AA	AA	AA	AA
Ca22chr1A_C_albicans_SC5314-65655	CC	TT	TT	TT	TT	TT	TT	TT	TT	TT	TT	TT	TT	TT	TT	TT	TT	TT	TT
Ca22chr1A_C_albicans_SC5314-67302	CC	CT	CT	CT	CT	CT	CT	CT	CT	CT	CT	TT	CT	CT	CT	CT	CT	CT	CT
Ca22chr1A_C_albicans_SC5314-67350	AA	AG	AG	AG	AG	AG	AG	AG	AG	AG	AG	GG	AG	AG	AG	AG	AG	AG	AG
Ca22chr1A_C_albicans_SC5314-67725	CC	CT	CT	CT	CT	CT	CT	CT	CT	CT	CT	CC	CT	CT	CT	CT	CT	CT	CT
Ca22chr1A_C_albicans_SC5314-67814	TT	TC	TC	TC	TC	TC	TC	TC	TC	TC	TC	CC	TC	TC	TC	TC	TC	TC	TC
Ca22chr1A_C_albicans_SC5314-68160	AA	AG	AG	AG	AG	AG	AG	AG	AG	AG	AG	GG	AG	AG	AG	AG	AG	AG	AG
Ca22chr1A_C_albicans_SC5314-68169	CC	CT	CT	CT	CT	CT	CT	CT	CT	CT	CT	TT	CT	CT	CT	CT	CT	CT	CT
Ca22chr1A_C_albicans_SC5314-68277	AA	AG	AG	AG	AG	AG	AG	AG	AG	AG	AG	GG	AG	AG	AG	AG	AG	AG	AG
Ca22chr1A_C_albicans_SC5314-70773	CC	GG	GG	GG	GG	GG	GG	GG	GG	GG	GG	GG	GG	GG	GG	GG	GG	GG	GG
Ca22chr1A_C_albicans_SC5314-71939	AA	AG	AG	AG	AG	AG	AG	AG	AG	AG	AG	GG	AG	AG	AG	AG	AG	AG	AG
Ca22chr1A_C_albicans_SC5314-72596	CC	CT	CT	CT	CT	CT	CT	CT	CT	CT	CT	TT	CT	CT	CT	CT	CT	CT	CT
Ca22chr1A_C_albicans_SC5314-72725	CC	CA	CA	CA	CA	CA	CA	CA	CA	CA	CA	AA	CA	CA	CA	CA	CA	CA	CA
Ca22chr1A_C_albicans_SC5314-72726	TT	TC	TC	TC	TC	TC	TC	TC	TC	TC	TC	CC	TC	TC	TC	TC	TC	TC	TC
Ca22chr1A_C_albicans_SC5314-72727	GG	GA	GA	GA	GA	GA	GA	GA	GA	GA	GA	AA	GA	GA	GA	GA	GA	GA	GA
Ca22chr1A_C_albicans_SC5314-72730	AA	AT	AT	AT	AT	AT	AT	AT	AT	AT	AT	TT	AT	AT	AT	AT	AT	AT	AT
Ca22chr1A_C_albicans_SC5314-72921	GG	GA	GA	GA	GA	GA	GA	GA	GA	GA	GA	AA	GA	GA	GA	GA	GA	GA	GA
Ca22chr1A_C_albicans_SC5314-72925	CC	CT	CT	CT	CT	CT	CT	CT	CT	CT	CT	TT	CT	CT	CT	CT	CT	CT	CT
Ca22chr1A_C_albicans_SC5314-73164	TT	TC	TC	TC	TC	TC	TC	TC	TC	TC	TC	CC	TC	TC	TC	TC	TC	TC	TC
Ca22chr1A_C_albicans_SC5314-73171	TT	TG	TG	TG	TG	TG	TG	TG	TG	TG	TG	GG	TG	TG	TG	TG	TG	TG	TG
Ca22chr1A_C_albicans_SC5314-73478	GG	GA	GA	GA	GA	GA	GA	GA	GA	GA	GA	AA	GA	GA	GA	GA	GA	GA	GA
Ca22chr1A_C_albicans_SC5314-73480	TT	TC	TC	TC	TC	TC	TC	TC	TC	TC	TC	CC	TC	TC	TC	TC	TC	TC	TC
Ca22chr1A_C_albicans_SC5314-73518	CC	CG	CG	CG	CG	CG	CG	CG	CG	CG	CG	GG	CG	CG	CG	CG	CG	CG	CG
Ca22chr1A_C_albicans_SC5314-73819	AA	AT	AT	AT	AT	AT	AT	AT	AT	AT	AT	TT	AT	AT	AT	AT	AT	AT	AT
Ca22chr1A_C_albicans_SC5314-73825	GG	GA	GA	GA	GA	GA	GA	GA	GA	GA	GA	AA	GA	GA	GA	GA	GA	GA	GA
Ca22chr1A_C_albicans_SC5314-73859	AA	AT	AT	AT	AT	AT	AT	AT	AT	AT	AT	TT	AT	AT	AT	AT	AT	AT	AT
Ca22chr1A_C_albicans_SC5314-73914	TT	TC	TC	TC	TC	TC	TC	TC	TC	TC	TC	CC	TC	TC	TC	TC	TC	TC	TC
Ca22chr1A_C_albicans_SC5314-73917	CC	CT	CT	CT	CT	CT	CT	CT	CT	CT	CT	TT	CT	CT	CT	CT	CT	CT	CT
Ca22chr1A_C_albicans_SC5314-73920	TT	TC	TC	TC	TC	TC	TC	TC	TC	TC	TC	CC	TC	TC	TC	TC	TC	TC	TC
Ca22chr1A_C_albicans_SC5314-75064	AA	AG	AG	AG	AG	AG	AG	AG	AG	AG	AG	GG	AG	AG	AG	AG	AG	AG	AG
Ca22chr1A_C_albicans_SC5314-75094	GG	GG	GG	GG	GG	GG	GG	GG	GG	GA	GG	GG	GG	GG	GG	GG	GG	GG	GG
Ca22chr1A_C_albicans_SC5314-75130	AA	AG	AG	AG	AG	AG	AG	AG	AG	AG	AG	GG	AG	AG	AG	AG	AG	AG	AG
Ca22chr1A_C_albicans_SC5314-75232	AA	AC	AC	AC	AC	AC	AC	AC	AC	AC	AC	CC	AC	AC	AC	AC	AC	AC	AC
Ca22chr1A_C_albicans_SC5314-76139	CC	CT	CT	CT	CT	CT	CT	CT	CT	CT	CT	TT	CT	CT	CT	CT	CT	CT	CT
Ca22chr1A_C_albicans_SC5314-76413	GG	GT	GT	GT	GT	GT	GT	GT	GT	GT	GT	TT	GT	GT	GT	GT	GT	GT	GT
Ca22chr1A_C_albicans_SC5314-76776	AA	AG	AG	AG	AG	AG	AG	AG	AG	AG	AG	GG	AG	AG	AG	AG	AG	AG	AG
Ca22chr1A_C_albicans_SC5314-77037	AA	AG	AG	AG	AG	AG	AG	AG	AG	AG	AG	GG	AG	AG	AG	AG	AG	AG	AG
Ca22chr1A_C_albicans_SC5314-77049	GG	GA	GA	GA	GA	GA	GA	GA	GA	GA	GA	AA	GA	GA	GA	GA	GA	GA	GA
Ca22chr1A_C_albicans_SC5314-77211	AA	AG	AG	AG	AG	AG	AG	AG	AG	AG	AG	GG	AG	AG	AG	AG	AG	AG	AG
Ca22chr1A_C_albicans_SC5314-77280	GG	GA	GA	GA	GA	GA	GA	GA	GA	GA	GA	GG	GA	GA	GA	GA	GA	GA	GA
Ca22chr1A_C_albicans_SC5314-77322	GG	GA	GA	GA	GA	GA	GA	GA	GA	GA	GA	AA	GA	GA	GA	GA	GA	GA	GA
Ca22chr1A_C_albicans_SC5314-77394	CC	TT	TT	TT	TT	TT	TT	TT	TT	TT	TT	TT	TT	TT	TT	TT	TT	TT	TT
Ca22chr1A_C_albicans_SC5314-77630	CC	CT	CT	CT	CT	CT	CT	CT	CT	CT	CT	TT	CT	CT	CT	CT	CT	CT	CT
Ca22chr1A_C_albicans_SC5314-77694	AA	GG	GG	GG	GG	GG	GG	GG	GG	GG	GG	GG	GG	GG	GG	GG	GG	GG	GG
Ca22chr1A_C_albicans_SC5314-78362	GG	GA	GA	GA	GA	GA	GA	GA	GA	GA	GA	GG	GA	GA	GA	GA	GA	GA	GA
Ca22chr1A_C_albicans_SC5314-78917	AA	GG	GG	GG	GG	GG	GG	GG	GG	GG	GG	GG	GG	GG	GG	GG	GG	GG	GG
Ca22chr1A_C_albicans_SC5314-79478	GG	GA	GA	GA	GA	GA	GA	GA	GA	GA	GA	AA	GA	GA	GA	GA	GA	GA	GA
Ca22chr1A_C_albicans_SC5314-79664	GG	GA	GA	GA	GA	GA	GA	GA	GA	GA	GA	AA	GA	GA	GA	GA	GA	GA	GA
Ca22chr1A_C_albicans_SC5314-79707	TT	TC	TC	TC	TC	TC	TC	TC	TC	TC	TC	CC	TC	TC	TC	TC	TC	TC	TC
Ca22chr1A_C_albicans_SC5314-79785	CC	CG	CG	CG	CG	CG	CG	CG	CG	CG	CG	GG	CG	CG	CG	CG	CG	CG	CG
Ca22chr1A_C_albicans_SC5314-80693	GG	AA	AA	AA	AA	AA	AA	AA	AA	AA	AA	AA	AA	AA	AA	AA	AA	AA	AA
Ca22chr1A_C_albicans_SC5314-81667	TT	TC	TC	TC	TC	TC	TC	TC	TC	TC	TC	CC	TC	TC	TC	TC	TC	TC	TC
Ca22chr1A_C_albicans_SC5314-82101	GG	GA	GA	GA	GA	GA	GA	GA	GA	GA	GA	AA	GA	GA	GA	GA	GA	GA	GA
Ca22chr1A_C_albicans_SC5314-82153	TT	TG	TG	TG	TG	TG	TG	TG	TG	TG	TG	GG	TG	TG	TG	TG	TG	TG	TG
Ca22chr1A_C_albicans_SC5314-82255	GG	GA	GA	GA	GA	GA	GA	GA	GA	GA	GA	AA	GA	GA	GA	GA	GA	GA	GA
Ca22chr1A_C_albicans_SC5314-83128	CC	CT	CT	CT	CT	CT	CT	CT	CT	CT	CT	TT	CT	CT	CT	CT	CT	CT	CT
Ca22chr1A_C_albicans_SC5314-83155	TT	TC	TC	TC	TC	TC	TC	TC	TC	TC	TC	CC	TC	TC	TC	TC	TC	TC	TC
Ca22chr1A_C_albicans_SC5314-83161	GG	GA	GA	GA	GA	GA	GA	GA	GA	GA	GA	AA	GA	GA	GA	GA	GA	GA	GA
Ca22chr1A_C_albicans_SC5314-83407	GG	GA	GA	GA	GA	GA	GA	GA	GA	GA	GA	AA	GA	GA	GA	GA	GA	GA	GA
Ca22chr1A_C_albicans_SC5314-83503	GG	GA	GA	GA	GA	GA	GA	GA	GA	GA	GA	AA	GA	GA	GA	GA	GA	GA	GA
Ca22chr1A_C_albicans_SC5314-84263	AA	AG	AG	AG	AG	AG	AG	AG	AG	AG	AG	GG	AG	AG	AG	AG	AG	AG	AG
Ca22chr1A_C_albicans_SC5314-84267	TT	TA	TA	TA	TA	TA	TA	TA	TA	TA	TA	AA	TA	TA	TA	TA	TA	TA	TA
Ca22chr1A_C_albicans_SC5314-84304	GG	GA	GA	GA	GA	GA	GA	GA	GA	GA	GA	AA	GA	GA	GA	GA	GA	GA	GA
Ca22chr1A_C_albicans_SC5314-84671	CC	CT	CT	CT	CT	CT	CT	CT	CT	CT	CT	TT	CT	CT	CT	CT	CT	CT	CT
Ca22chr1A_C_albicans_SC5314-84776	TT	TC	TC	TC	TC	TC	TC	TC	TC	TC	TC	CC	TC	TC	TC	TC	TC	TC	TC
Ca22chr1A_C_albicans_SC5314-84807	CC	CT	CT	CT	CT	CT	CT	CT	CT	CT	CT	TT	CT	CT	CT	CT	CT	CT	CT
Ca22chr1A_C_albicans_SC5314-84834	TT	TC	TC	TC	TC	TC	TC	TC	TC	TC	TC	CC	TC	TC	TC	TC	TC	TC	TC
Ca22chr1A_C_albicans_SC5314-85318	TT	TC	TC	TC	TC	TC	TC	TC	TC	TC	TC	CC	TC	TC	TC	TC	TC	TC	TC
Ca22chr1A_C_albicans_SC5314-85422	CC	CT	CT	CT	CT	CT	CT	CT	CT	CT	CT	CC	CT	CT	CT	CT	CT	CT	CT
Ca22chr1A_C_albicans_SC5314-85674	CC	TT	TT	TT	TT	TT	TT	TT	TT	TT	TT	TT	TT	TT	TT	TT	TT	TT	TT
Ca22chr1A_C_albicans_SC5314-85890	AA	AT	AT	AT	AT	AT	AT	AT	AT	AT	AT	TT	AT	AT	AT	AT	AT	AT	AT
Ca22chr1A_C_albicans_SC5314-86035	CC	CG	CG	CG	CG	CG	CG	CG	CG	CG	CG	GG	CG	CG	CG	CG	CG	CG	CG
Ca22chr1A_C_albicans_SC5314-86041	CC	CT	CT	CT	CT	CT	CT	CT	CT	CT	CT	TT	CT	CT	CT	CT	CT	CT	CT
Ca22chr1A_C_albicans_SC5314-86054	TT	TC	TC	TC	TC	TC	TC	TC	TC	TC	TC	CC	TC	TC	TC	TC	TC	TC	TC
Ca22chr1A_C_albicans_SC5314-86346	TT	CC	CC	CC	CC	CC	CC	CC	CC	CC	CC	CC	CC	CC	CC	CC	CC	CC	CC
Ca22chr1A_C_albicans_SC5314-86395	AA	GG	GG	GG	GG	GG	GG	GG	GG	GG	GG	GG	GG	GG	GG	GG	GG	GG	GG
Ca22chr1A_C_albicans_SC5314-86400	TT	TC	TC	TC	TC	TC	TC	TC	TC	TC	TC	TT	TC	TC	TC	TC	TC	TC	TC
Ca22chr1A_C_albicans_SC5314-86433	TT	TC	TC	TC	TC	TC	TC	TC	TC	TC	TC	CC	TC	TC	TC	TC	TC	TC	TC
Ca22chr1A_C_albicans_SC5314-86466	TT	TG	TG	TG	TG	TG	TG	TG	TG	TG	TG	TT	TG	TG	TG	TG	TG	TG	TG
Ca22chr1A_C_albicans_SC5314-86739	GG	AA	AA	AA	AA	AA	AA	AA	AA	AA	AA	AA	AA	AA	AA	AA	AA	AA	AA
Ca22chr1A_C_albicans_SC5314-87430	GG	GA	GA	GA	GA	GA	GA	GA	GA	GA	GA	GG	GA	GA	GA	GA	GA	GA	GA
Ca22chr1A_C_albicans_SC5314-87511	CC	CT	CT	CT	CT	CT	CT	CT	CT	CT	CT	TT	CT	CT	CT	CT	CT	CT	CT
Ca22chr1A_C_albicans_SC5314-87666	AA	AT	AT	AT	AT	AT	AT	AT	AT	AT	AT	TT	AT	AT	AT	AT	AT	AT	AT
Ca22chr1A_C_albicans_SC5314-87896	CC	CA	CA	CA	CA	CA	CA	CA	CA	CA	CA	AA	CA	CA	CA	CA	CA	CA	CC
Ca22chr1A_C_albicans_SC5314-88114	TT	TG	TG	TG	TG	TG	TG	TG	TG	TG	TG	GG	TG	TG	TG	TG	TG	TG	TG
Ca22chr1A_C_albicans_SC5314-88154	AA	AT	AT	AT	AT	AT	AT	AT	AT	AT	AT	TT	AT	AT	AT	AT	AT	AT	AT
Ca22chr1A_C_albicans_SC5314-88173	CC	CT	CT	CT	CT	CT	CT	CT	CT	CT	CT	TT	CT	CT	CT	CT	CT	CT	CT
Ca22chr1A_C_albicans_SC5314-88583	AA	AG	AG	AG	AG	AG	AG	AG	AG	AG	AG	GG	AG	AG	AG	AG	AG	AG	AG
Ca22chr1A_C_albicans_SC5314-88625	TT	TC	TC	TC	TC	TC	TC	TC	TC	TC	TC	CC	TC	TC	TC	TC	TC	TC	TC
Ca22chr1A_C_albicans_SC5314-88640	AA	AG	AG	AG	AG	AG	AG	AG	AG	AG	AG	GG	AG	AG	AG	AG	AG	AG	AG
Ca22chr1A_C_albicans_SC5314-88646	CC	CA	CA	CA	CA	CA	CA	CA	CA	CA	CA	AA	CA	CA	CA	CA	CA	CA	CA
Ca22chr1A_C_albicans_SC5314-88849	TT	TC	TC	TC	TC	TC	TC	TC	TC	TC	TC	CC	TC	TC	TC	TC	TC	TC	TC
Ca22chr1A_C_albicans_SC5314-88893	AA	AG	AG	AG	AG	AG	AG	AG	AG	AG	AG	GG	AG	AG	AG	AG	AG	AG	AG
Ca22chr1A_C_albicans_SC5314-89639	CC	CT	CT	CT	CT	CT	CT	CT	CT	CT	CT	TT	CT	CT	CT	CT	CT	CT	CT
Ca22chr1A_C_albicans_SC5314-89838	CC	CT	CT	CT	CT	CT	CT	CT	CT	CT	CT	TT	CT	CT	CT	CT	CT	CT	CT
Ca22chr1A_C_albicans_SC5314-89927	CC	CT	CT	CT	CT	CT	CT	CT	CT	CT	CT	TT	CT	CT	CT	CT	CT	CT	CT
Ca22chr1A_C_albicans_SC5314-90040	TT	TA	TA	TA	TA	TA	TA	TA	TA	TA	TA	AA	TA	TA	TA	TA	TA	TA	TA
Ca22chr1A_C_albicans_SC5314-90260	GG	GA	GA	GA	GA	GA	GA	GA	GA	GA	GA	AA	GA	GA	GA	GA	GA	GA	GA
Ca22chr1A_C_albicans_SC5314-90812	AA	AG	AG	AG	AG	AG	AG	AG	AG	AG	AG	GG	AG	AG	AG	AG	AG	AG	AG
Ca22chr1A_C_albicans_SC5314-91013	AA	AG	AG	AG	AG	AG	AG	AG	AG	AG	AG	GG	AG	AG	AG	AG	AG	AG	AG
Ca22chr1A_C_albicans_SC5314-91016	TT	TC	TC	TC	TC	TC	TC	TC	TC	TC	TC	CC	TC	TC	TC	TC	TC	TC	TC
Ca22chr1A_C_albicans_SC5314-91024	GG	GC	GC	GC	GC	GC	GC	GC	GC	GC	GC	CC	GC	GC	GC	GC	GC	GC	GC
Ca22chr1A_C_albicans_SC5314-91121	GG	GA	GA	GA	GA	GA	GA	GA	GA	GA	GA	AA	GA	GA	GA	GA	GA	GA	GA
Ca22chr1A_C_albicans_SC5314-91382	AA	AG	AG	AG	AG	AG	AG	AG	AG	AG	AG	GG	AG	AG	AG	AG	AG	AG	AG
Ca22chr1A_C_albicans_SC5314-91400	TT	TC	TC	TC	TC	TC	TC	TC	TC	TC	TC	CC	TC	TC	TC	TC	TC	TC	TC
Ca22chr1A_C_albicans_SC5314-91661	GG	GA	GA	GA	GA	GA	GA	GA	GA	GA	GA	AA	GA	GA	GA	GA	GA	GA	GA
Ca22chr1A_C_albicans_SC5314-91856	GG	GC	GC	GC	GC	GC	GC	GC	GC	GC	GC	CC	GC	GC	GC	GC	GC	GC	GC
Ca22chr1A_C_albicans_SC5314-91862	CC	CT	CT	CT	CT	CT	CT	CT	CT	CT	CT	TT	CT	CT	CT	CT	CT	CT	CT
Ca22chr1A_C_albicans_SC5314-91895	GG	GA	GA	GA	GA	GA	GA	GA	GA	GA	GA	AA	GA	GA	GA	GA	GA	GA	GA
Ca22chr1A_C_albicans_SC5314-91952	CC	CT	CT	CT	CT	CT	CT	CT	CT	CT	CT	TT	CT	CT	CT	CT	CT	CT	CT
Ca22chr1A_C_albicans_SC5314-92066	TT	TC	TC	TC	TC	TC	TC	TC	TC	TC	TC	CC	TC	TC	TC	TC	TC	TC	TC
Ca22chr1A_C_albicans_SC5314-92173	AA	AT	AT	AT	AT	AT	AT	AT	AT	AT	AT	TT	AT	AT	AT	AT	AT	AT	AT
Ca22chr1A_C_albicans_SC5314-92390	CC	CT	CT	CT	CT	CT	CT	CT	CT	CT	CT	TT	CT	CT	CT	CT	CT	CT	CT
Ca22chr1A_C_albicans_SC5314-92532	GG	GA	GA	GA	GA	GA	GA	GA	GA	GA	GA	AA	GA	GA	GA	GA	GA	GA	GA
Ca22chr1A_C_albicans_SC5314-92747	CC	CT	CT	CT	CT	CT	CT	CT	CT	CT	CT	TT	CT	CT	CT	CT	CT	CT	CT
Ca22chr1A_C_albicans_SC5314-92794	GG	GT	GT	GT	GT	GT	GT	GT	GT	GT	GT	TT	GT	GT	GT	GT	GT	GT	GT
Ca22chr1A_C_albicans_SC5314-92933	TT	TC	TC	TC	TC	TC	TC	TC	TC	TC	TC	CC	TC	TC	TC	TC	TC	TC	TC
Ca22chr1A_C_albicans_SC5314-93237	GG	GA	GA	GA	GA	GA	GA	GA	GA	GA	GA	AA	GA	GA	GA	GA	GA	GA	GA
Ca22chr1A_C_albicans_SC5314-93326	GG	GC	GC	GC	GC	GC	GC	GC	GC	GC	GC	CC	GC	GC	GC	GC	GC	GC	GC
Ca22chr1A_C_albicans_SC5314-93467	TT	TC	TC	TC	TC	TC	TC	TC	TC	TC	TC	CC	TC	TC	TC	TC	TC	TC	TC
Ca22chr1A_C_albicans_SC5314-93506	CC	CG	CG	CG	CG	CG	CG	CG	CG	CG	CG	GG	CG	CG	CG	CG	CG	CG	CG
Ca22chr1A_C_albicans_SC5314-93608	AA	AG	AG	AG	AG	AG	AG	AG	AG	AG	AG	GG	AG	AG	AG	AG	AG	AG	AG
Ca22chr1A_C_albicans_SC5314-93657	CC	CT	CT	CT	CT	CT	CT	CT	CT	CT	CT	TT	CT	CT	CT	CT	CT	CT	CT
Ca22chr1A_C_albicans_SC5314-93741	TT	TG	TG	TG	TG	TG	TG	TG	TG	TG	TG	GG	TG	TG	TG	TG	TG	TG	TG
Ca22chr1A_C_albicans_SC5314-93790	AA	AT	AT	AT	AT	AT	AT	AT	AT	AT	AT	TT	AT	AT	AT	AT	AT	AT	AT
Ca22chr1A_C_albicans_SC5314-93976	GG	GA	GA	GA	GA	GA	GA	GA	GA	GA	GA	AA	GA	GG	GG	GG	GG	GG	GA
Ca22chr1A_C_albicans_SC5314-94023	CC	CT	CT	CT	CT	CT	CT	CT	CT	CT	CT	TT	CT	CC	CC	CC	CC	CC	CT
Ca22chr1A_C_albicans_SC5314-94575	CC	CT	CT	CT	CT	CT	CT	CT	CT	CT	CT	TT	CT	CT	CT	CT	CT	CT	CT
Ca22chr1A_C_albicans_SC5314-95027	CC	CG	CG	CG	CG	CG	CG	CG	CG	CG	CG	GG	CG	CG	CG	CG	CG	CG	CG
Ca22chr1A_C_albicans_SC5314-95081	TT	TA	TA	TA	TA	TA	TA	TA	TA	TA	TA	AA	TA	TA	TA	TA	TA	TA	TA
Ca22chr1A_C_albicans_SC5314-95114	TT	TC	TC	TC	TC	TC	TC	TC	TC	TC	TC	CC	TC	TC	TC	TC	TC	TC	TC
Ca22chr1A_C_albicans_SC5314-95194	TT	TC	TC	TC	TC	TC	TC	TC	TC	TC	TC	CC	TC	TC	TC	TC	TC	TC	TC
Ca22chr1A_C_albicans_SC5314-95228	AA	AC	AC	AC	AC	AC	AC	AC	AC	AC	AC	CC	AC	AC	AC	AC	AC	AC	AC
Ca22chr1A_C_albicans_SC5314-95699	CC	CT	CT	CT	CT	CT	CT	CT	CT	CT	CT	TT	CT	CT	CT	CT	CT	CT	CT
Ca22chr1A_C_albicans_SC5314-95828	CC	CT	CT	CT	CT	CT	CT	CT	CT	CT	CT	TT	CT	CT	CT	CT	CT	CT	CT
Ca22chr1A_C_albicans_SC5314-96191	TT	TC	TC	TC	TC	TC	TC	TC	TC	TC	TC	CC	TC	TC	TC	TC	TC	TC	TC
Ca22chr1A_C_albicans_SC5314-96209	CC	CT	CT	CT	CT	CT	CT	CT	CT	CT	CT	CC	CT	CT	CT	CT	CT	CT	CT
Ca22chr1A_C_albicans_SC5314-96248	TT	TC	TC	TC	TC	TC	TC	TC	TC	TC	TC	CC	TC	TC	TC	TC	TC	TC	TC
Ca22chr1A_C_albicans_SC5314-96347	TT	TC	TC	TC	TC	TC	TC	TC	TC	TC	TC	TT	TC	TC	TC	TC	TC	TC	TC
Ca22chr1A_C_albicans_SC5314-96561	GG	GA	GA	GA	GA	GA	GA	GA	GA	GA	GA	AA	GA	GA	GA	GA	GA	GA	GA
Ca22chr1A_C_albicans_SC5314-96659	GG	GA	GA	GA	GA	GA	GA	GA	GA	GA	GA	GG	GA	GA	GA	GA	GA	GA	GA
Ca22chr1A_C_albicans_SC5314-96801	AA	AT	AT	AT	AT	AT	AT	AT	AT	AT	AT	AA	AT	AT	AT	AT	AT	AT	AT
Ca22chr1A_C_albicans_SC5314-96832	GG	GA	GA	GA	GA	GA	GA	GA	GA	GA	GA	GG	GA	GA	GA	GA	GA	GA	GA
Ca22chr1A_C_albicans_SC5314-96833	CC	CT	CT	CT	CT	CT	CT	CT	CT	CT	CT	CC	CT	CT	CT	CT	CT	CT	CT
Ca22chr1A_C_albicans_SC5314-96840	AA	AC	AC	AC	AC	AC	AC	AC	AC	AC	AC	AA	AC	AC	AC	AC	AC	AC	AC
Ca22chr1A_C_albicans_SC5314-97097	TT	CC	CC	CC	CC	CC	CC	CC	CC	CC	CC	CC	CC	CC	CC	CC	CC	CC	CC
Ca22chr1A_C_albicans_SC5314-97280	CC	CG	CG	CG	CG	CG	CG	CG	CG	CG	CG	GG	CG	CG	CG	CG	CG	CG	CG
Ca22chr1A_C_albicans_SC5314-97385	CC	CG	CG	CG	CG	CG	CG	CG	CG	CG	CG	CC	CG	CG	CG	CG	CG	CG	CG
Ca22chr1A_C_albicans_SC5314-97422	AA	GG	GG	GG	GG	GG	GG	GG	GG	GG	GG	GG	GG	GG	GG	GG	GG	GG	GG
Ca22chr1A_C_albicans_SC5314-97707	GG	GA	GA	GA	GA	GA	GA	GA	GA	GA	GA	GG	GA	GA	GA	GA	GA	GA	GA
Ca22chr1A_C_albicans_SC5314-97726	AA	GG	GG	GG	GG	GG	GG	GG	GG	GG	GG	GG	GG	GG	GG	GG	GG	GG	GG
Ca22chr1A_C_albicans_SC5314-97804	AA	AG	AG	AG	AG	AG	AG	AG	AG	AG	AG	AA	AG	AG	AG	AG	AG	AG	AG
Ca22chr1A_C_albicans_SC5314-97854	TT	CC	CC	CC	CC	CC	CC	CC	CC	CC	CC	CC	CC	CC	CC	CC	CC	CC	CC
Ca22chr1A_C_albicans_SC5314-97861	TT	TC	TC	TC	TC	TC	TC	TC	TC	TC	TC	TT	TC	TC	TC	TC	TC	TC	TC
Ca22chr1A_C_albicans_SC5314-97938	CC	CG	CG	CG	CG	CG	CG	CG	CG	CG	CG	GG	CG	CG	CG	CG	CG	CG	CG
Ca22chr1A_C_albicans_SC5314-97945	AA	AG	AG	AG	AG	AG	AG	AG	AG	AG	AG	GG	AG	AG	AG	AG	AG	AG	AG
Ca22chr1A_C_albicans_SC5314-97952	AA	AC	AC	AC	AC	AC	AC	AC	AC	AC	AC	CC	AC	AC	AC	AC	AC	AC	AC
Ca22chr1A_C_albicans_SC5314-97973	CC	TT	TT	TT	TT	TT	TT	TT	TT	TT	TT	TT	TT	TT	TT	TT	TT	TT	TT
Ca22chr1A_C_albicans_SC5314-97974	AA	AG	AG	AG	AG	AG	AG	AG	AG	AG	AG	AA	AG	AG	AG	AG	AG	AG	AG
Ca22chr1A_C_albicans_SC5314-97988	AA	AG	AG	AG	AG	AG	AG	AG	AG	AG	AG	GG	AG	AG	AG	AG	AG	AG	AG
Ca22chr1A_C_albicans_SC5314-98117	CC	TT	TT	TT	TT	TT	TT	TT	TT	TT	TT	TT	TT	TT	TT	TT	TT	TT	TT
Ca22chr1A_C_albicans_SC5314-98180	GG	GG	GG	GG	GG	GA	GG	GA	GA	GG	GG	GG	GG	GG	GG	GG	GG	GG	GG
Ca22chr1A_C_albicans_SC5314-98690	TT	TC	TC	TC	TC	TC	TC	TC	TC	TC	TC	TT	TC	TC	TC	TC	TC	TC	TC
Ca22chr1A_C_albicans_SC5314-98747	GG	AA	AA	AA	AA	AA	AA	AA	AA	AA	AA	AA	AA	AA	AA	AA	AA	AA	AA
Ca22chr1A_C_albicans_SC5314-98912	GG	AA	AA	AA	AA	AA	AA	AA	AA	AA	AA	AA	AA	AA	AA	AA	AA	AA	AA
Ca22chr1A_C_albicans_SC5314-98928	TT	CC	CC	CC	CC	CC	CC	CC	CC	CC	CC	CC	CC	CC	CC	CC	CC	CC	CC
Ca22chr1A_C_albicans_SC5314-98930	CC	TT	TT	TT	TT	TT	TT	TT	TT	TT	TT	TT	TT	TT	TT	TT	TT	TT	TT
Ca22chr1A_C_albicans_SC5314-98933	GG	AA	AA	AA	AA	AA	AA	AA	AA	AA	AA	AA	AA	AA	AA	AA	AA	AA	AA
Ca22chr1A_C_albicans_SC5314-98939	AA	GG	GG	GG	GG	GG	GG	GG	GG	GG	GG	GG	GG	GG	GG	GG	GG	GG	GG
Ca22chr1A_C_albicans_SC5314-99119	AA	AG	AG	AG	AG	AG	AG	AG	AG	AG	AG	AA	AG	AG	AG	AG	AG	AG	AG
Ca22chr1A_C_albicans_SC5314-99713	GG	GA	GA	GA	GA	GA	GA	GA	GA	GA	GA	GG	GA	GA	GA	GA	GA	GA	GA
Ca22chr1A_C_albicans_SC5314-100307	GG	GA	GA	GA	GA	GA	GA	GA	GA	GA	GA	GG	GA	GA	GA	GA	GA	GA	GA
Ca22chr1A_C_albicans_SC5314-100858	AA	AG	AG	AG	AG	AG	AG	AG	AG	AG	AG	GG	AG	AG	AG	AG	AG	AG	AG
Ca22chr1A_C_albicans_SC5314-101373	CC	CG	CG	CG	CG	CG	CG	CG	CG	CG	CG	GG	CG	CG	CG	CG	CG	CG	CG
Ca22chr1A_C_albicans_SC5314-101375	TT	AA	AA	AA	AA	AA	AA	AA	AA	AA	AA	AA	AA	AA	AA	AA	AA	AA	AA
Ca22chr1A_C_albicans_SC5314-101816	CC	TT	TT	TT	TT	TT	TT	TT	TT	TT	TT	TT	TT	TT	TT	TT	TT	TT	TT
Ca22chr1A_C_albicans_SC5314-101981	GG	GA	GA	GA	GA	GA	GA	GA	GA	GA	GA	GG	GA	GA	GA	GA	GA	GA	GA
Ca22chr1A_C_albicans_SC5314-102113	GG	GA	GA	GA	GA	GA	GA	GA	GA	GA	GA	AA	GA	GA	GA	GA	GA	GA	GA
Ca22chr1A_C_albicans_SC5314-102140	GG	GG	GA	GG	GG	GG	GG	GG	GG	GG	GG	GG	GG	GG	GG	GG	GG	GG	GG
Ca22chr1A_C_albicans_SC5314-102218	AA	GG	GG	GG	GG	GG	GG	GG	GG	GG	GG	GG	GG	GG	GG	GG	GG	GG	GG
Ca22chr1A_C_albicans_SC5314-102233	GG	GA	GA	GA	GA	GA	GA	GA	GA	GA	GA	AA	GA	GA	GA	GA	GA	GA	GA
Ca22chr1A_C_albicans_SC5314-102297	GG	AA	AA	AA	AA	AA	AA	AA	AA	AA	AA	AA	AA	AA	AA	AA	AA	AA	AA
Ca22chr1A_C_albicans_SC5314-102508	GG	GC	GC	GC	GC	GC	GC	GC	GC	GC	GC	CC	GC	GC	GC	GC	GC	GC	GC
Ca22chr1A_C_albicans_SC5314-102884	GG	TT	TT	TT	TT	TT	TT	TT	TT	TT	TT	TT	TT	TT	TT	TT	TT	TT	TT
Ca22chr1A_C_albicans_SC5314-102920	GG	AA	AA	AA	AA	AA	AA	AA	AA	AA	AA	AA	AA	AA	AA	AA	AA	AA	AA
Ca22chr1A_C_albicans_SC5314-102968	TT	TC	TC	TC	TC	TC	TC	TC	TC	TC	TC	TT	TC	TC	TC	TC	TC	TC	TC
Ca22chr1A_C_albicans_SC5314-103289	TT	TC	TC	TC	TC	TC	TC	TC	TC	TC	TC	CC	TC	TC	TC	TC	TC	TC	TC
Ca22chr1A_C_albicans_SC5314-103451	GG	GC	GC	GC	GC	GC	GC	GC	GC	GC	GC	CC	GC	GC	GC	GC	GC	GC	GC
Ca22chr1A_C_albicans_SC5314-103615	GG	GA	GA	GA	GA	GA	GA	GA	GA	GA	GA	AA	GA	GA	GA	GA	GA	GA	GA
Ca22chr1A_C_albicans_SC5314-103781	GG	GA	GA	GA	GA	GA	GA	GA	GA	GA	GA	AA	GA	GA	GA	GA	GA	GA	GA
Ca22chr1A_C_albicans_SC5314-103954	TT	TC	TC	TC	TC	TC	TC	TC	TC	TC	TC	CC	TC	TC	TC	TC	TC	TC	TC
Ca22chr1A_C_albicans_SC5314-104179	AA	TT	TT	TT	TT	TT	TT	TT	TT	TT	TT	TT	TT	TT	TT	TT	TT	TT	TT
Ca22chr1A_C_albicans_SC5314-104221	GG	GA	GA	GA	GA	GA	GA	GA	GA	GA	GA	AA	GA	GA	GA	GA	GA	GA	GA
Ca22chr1A_C_albicans_SC5314-104233	AA	AG	AG	AG	AG	AG	AG	AG	AG	AG	AG	GG	AG	AG	AG	AG	AG	AG	AG
Ca22chr1A_C_albicans_SC5314-104704	TT	TC	TC	TC	TC	TC	TC	TC	TC	TC	TC	CC	TC	TC	TC	TC	TC	TC	TC
Ca22chr1A_C_albicans_SC5314-104735	AA	AG	AG	AG	AG	AG	AG	AG	AG	AG	AG	GG	AG	AG	AG	AG	AG	AG	AG
Ca22chr1A_C_albicans_SC5314-104873	GG	GA	GA	GA	GA	GA	GA	GA	GA	GA	GA	AA	GA	GA	GA	GA	GA	GA	GA
Ca22chr1A_C_albicans_SC5314-104974	TT	TC	TC	TC	TC	TC	TC	TC	TC	TC	TC	CC	TC	TC	TC	TC	TC	TC	TC
Ca22chr1A_C_albicans_SC5314-105045	TT	TC	TC	TC	TC	TC	TC	TC	TC	TC	TC	CC	TC	TC	TC	TC	TC	TC	TC
Ca22chr1A_C_albicans_SC5314-105054	AA	AG	AG	AG	AG	AG	AG	AG	AG	AG	AG	GG	AG	AG	AG	AG	AG	AG	AG
Ca22chr1A_C_albicans_SC5314-105101	AA	AG	AG	AG	AG	AG	AG	AG	AG	AG	AG	GG	AG	AG	AG	AG	AG	AG	AG
Ca22chr1A_C_albicans_SC5314-105117	CC	CT	CT	CT	CT	CT	CT	CT	CT	CT	CT	TT	CT	CT	CT	CT	CT	CT	CT
Ca22chr1A_C_albicans_SC5314-105158	TT	TC	TC	TC	TC	TC	TC	TC	TC	TC	TC	CC	TC	TC	TC	TC	TC	TC	TC
Ca22chr1A_C_albicans_SC5314-105313	GG	GA	GA	GA	GA	GA	GA	GA	GA	GA	GA	AA	GA	GA	GA	GA	GA	GA	GA
Ca22chr1A_C_albicans_SC5314-106078	GG	GA	GA	GA	GA	GA	GA	GA	GA	GA	GA	AA	GA	GA	GA	GA	GA	GA	GA
Ca22chr1A_C_albicans_SC5314-106091	AA	AG	AG	AG	AG	AG	AG	AG	AG	AG	AG	GG	AG	AG	AG	AG	AG	AG	AG
Ca22chr1A_C_albicans_SC5314-106123	GG	GA	GA	GA	GA	GA	GA	GA	GA	GA	GA	AA	GA	GA	GA	GA	GA	GA	GA
Ca22chr1A_C_albicans_SC5314-106378	AA	AG	AG	AG	AG	AG	AG	AG	AG	AG	AG	GG	AG	AG	AG	AG	AG	AG	AG
Ca22chr1A_C_albicans_SC5314-106447	TT	TC	TC	TC	TC	TC	TC	TC	TC	TC	TC	CC	TC	TC	TC	TC	TC	TC	TC
Ca22chr1A_C_albicans_SC5314-106544	AA	AG	AG	AG	AG	AG	AG	AG	AG	AG	AG	GG	AG	AG	AG	AG	AG	AG	AG
Ca22chr1A_C_albicans_SC5314-107033	CC	CT	CT	CT	CT	CT	CT	CT	CT	CT	CT	TT	CT	CT	CT	CT	CT	CT	CT
Ca22chr1A_C_albicans_SC5314-107491	CC	CT	CT	CT	CT	CT	CT	CT	CT	CT	CT	TT	CT	CT	CT	CT	CT	CT	CT
Ca22chr1A_C_albicans_SC5314-107749	CC	CA	AA	CA	CA	CA	CA	CA	CA	CA	CA	AA	CA	CA	CA	CA	CA	CA	CA
Ca22chr1A_C_albicans_SC5314-110008	CC	CT	CT	CT	CT	CT	CT	CT	CT	CT	CT	TT	TT	CT	CT	CT	CT	CT	CT
Ca22chr1A_C_albicans_SC5314-110020	AA	AG	AG	AG	AG	AG	AG	AG	AG	AG	AG	GG	GG	AG	AG	AG	AG	AG	AG
Ca22chr1A_C_albicans_SC5314-110056	CC	CT	CT	CT	CT	CT	CT	CT	CT	CT	CT	TT	TT	CT	CT	CT	CT	CT	CT
Ca22chr1A_C_albicans_SC5314-110164	CC	CT	CT	CT	CT	CT	CT	CT	CT	CT	CT	TT	TT	CT	CT	CT	CT	CT	CT
Ca22chr1A_C_albicans_SC5314-110386	CC	CT	CT	CT	CT	CT	CT	CT	CT	CT	CT	TT	CT	CT	CT	CT	CT	CT	CT
Ca22chr1A_C_albicans_SC5314-111132	AA	AT	AT	AT	AT	AT	AT	AT	AT	AT	AT	TT	AT	AT	AT	AT	AT	AT	AT
Ca22chr1A_C_albicans_SC5314-111142	CC	CT	CT	CT	CT	CT	CT	CT	CT	CT	CT	TT	CT	CT	CT	CT	CT	CT	CT
Ca22chr1A_C_albicans_SC5314-112478	AA	AT	AT	AT	AT	AT	AT	AT	AT	AT	AT	TT	AT	AT	AT	AT	AT	AT	AT
Ca22chr1A_C_albicans_SC5314-112596	CC	CT	CT	CT	CT	CT	CT	CT	CT	CT	CT	TT	CT	CT	CT	CT	CT	CT	CT
Ca22chr1A_C_albicans_SC5314-112628	GG	GC	GC	GC	GC	GC	GC	GC	GC	GC	GC	CC	GC	GC	GC	GC	GC	GC	GC
Ca22chr1A_C_albicans_SC5314-112635	TT	TC	TC	TC	TC	TC	TC	TC	TC	TC	TC	CC	TC	TC	TC	TC	TC	TC	TC
Ca22chr1A_C_albicans_SC5314-112854	TT	TC	TC	TC	TC	TC	TC	TC	TC	TC	TC	CC	TC	TC	TC	TC	TC	TC	TC
Ca22chr1A_C_albicans_SC5314-113267	CC	CT	CT	CT	CT	CT	CT	CT	CT	CT	CT	TT	CT	CT	CT	CT	CT	CT	CT
Ca22chr1A_C_albicans_SC5314-113385	GG	GA	GA	GA	GA	GA	GA	GA	GA	GA	GA	AA	GA	GA	GA	GA	GA	GA	GA
Ca22chr1A_C_albicans_SC5314-113694	TT	TA	TA	TA	TA	TA	TA	TA	TA	TA	TA	AA	TA	TA	TA	TA	TA	TA	TA
Ca22chr1A_C_albicans_SC5314-113831	TT	TC	TC	TC	TC	TC	TC	TC	TC	TC	TC	CC	TC	TC	TC	TC	TC	TC	TC
Ca22chr1A_C_albicans_SC5314-113960	TT	TG	TG	TG	TG	TG	TG	TG	TG	TG	TG	GG	TG	TG	TG	TG	TG	TG	TG
Ca22chr1A_C_albicans_SC5314-114002	TT	TG	TG	TG	TG	TG	TG	TG	TG	TG	TG	GG	TG	TG	TG	TG	TG	TG	TG
Ca22chr1A_C_albicans_SC5314-114030	AA	AG	AG	AG	AG	AG	AG	AG	AG	AG	AG	GG	AG	AG	AG	AG	AG	AG	AG
Ca22chr1A_C_albicans_SC5314-114050	GG	GC	GC	GC	GC	GC	GC	GC	GC	GC	GC	CC	GC	GC	GC	GC	GC	GC	GC
Ca22chr1A_C_albicans_SC5314-114060	CC	CA	CA	CA	CA	CA	CA	CA	CA	CA	CA	AA	CA	CA	CA	CA	CA	CA	CA
Ca22chr1A_C_albicans_SC5314-114062	TT	TC	TC	TC	TC	TC	TC	TC	TC	TC	TC	CC	TC	TC	TC	TC	TC	TC	TC
Ca22chr1A_C_albicans_SC5314-114088	TT	TC	TC	TC	TC	TC	TC	TC	TC	TC	TC	CC	TC	TC	TC	TC	TC	TC	TC
Ca22chr1A_C_albicans_SC5314-114259	AA	AG	AG	AG	AG	AG	AG	AG	AG	AG	AG	GG	AG	AG	AG	AG	AG	AG	AG
Ca22chr1A_C_albicans_SC5314-114271	TT	TG	TG	TG	TG	TG	TG	TG	TG	TG	TG	GG	TG	TG	TG	TG	TG	TG	TG
Ca22chr1A_C_albicans_SC5314-114316	AA	AG	AG	AG	AG	AG	AG	AG	AG	AG	AG	GG	AG	AG	AG	AG	AG	AG	AG
Ca22chr1A_C_albicans_SC5314-114325	CC	CT	CT	CT	CT	CT	CT	CT	CT	CT	CT	TT	CT	CT	CT	CT	CT	CT	CT
Ca22chr1A_C_albicans_SC5314-114400	AA	AG	AG	AG	AG	AG	AG	AG	AG	AG	AG	GG	AG	AG	AG	AG	AG	AG	AG
Ca22chr1A_C_albicans_SC5314-114469	CC	CT	CT	CT	CT	CT	CT	CT	CT	CT	CT	TT	CT	CT	CT	CT	CT	CT	CT
Ca22chr1A_C_albicans_SC5314-114596	TT	TC	TC	TC	TC	TC	TC	TC	TC	TC	TC	CC	TC	TC	TC	TC	TC	TC	TC
Ca22chr1A_C_albicans_SC5314-114760	CC	CT	CT	CT	CT	CT	CT	CT	CT	CT	CT	TT	CT	CT	CT	CT	CT	CT	CT
Ca22chr1A_C_albicans_SC5314-114763	TT	TC	TC	TC	TC	TC	TC	TC	TC	TC	TC	CC	TC	TC	TC	TC	TC	TC	TC
Ca22chr1A_C_albicans_SC5314-114829	TT	TA	TA	TA	TA	TA	TA	TA	TA	TA	TA	AA	TA	TA	TA	TA	TA	TA	TA
Ca22chr1A_C_albicans_SC5314-115317	AA	AG	AG	AG	AG	AG	AG	AG	AG	AG	AG	GG	AG	AG	AG	AG	AG	AG	AG
Ca22chr1A_C_albicans_SC5314-115357	GG	GA	GA	GA	GA	GA	GA	GA	GA	GA	GA	AA	GA	GA	GA	GA	GA	GA	GA
Ca22chr1A_C_albicans_SC5314-115358	AA	AG	AG	AG	AG	AG	AG	AG	AG	AG	AG	GG	AG	AG	AG	AG	AG	AG	AG
Ca22chr1A_C_albicans_SC5314-115397	CC	CT	CT	CT	CT	CT	CT	CT	CT	CT	CT	TT	CT	CT	CT	CT	CT	CT	CT
Ca22chr1A_C_albicans_SC5314-115438	TT	TC	TC	TC	TC	TC	TC	TC	TC	TC	TC	CC	TC	TC	TC	TC	TC	TC	TC
Ca22chr1A_C_albicans_SC5314-115451	AA	AG	AG	AG	AG	AG	AG	AG	AG	AG	AG	GG	AG	AG	AG	AG	AG	AG	AG
Ca22chr1A_C_albicans_SC5314-115473	TT	TC	TC	TC	TC	TC	TC	TC	TC	TC	TC	CC	TC	TC	TC	TC	TC	TC	TC
Ca22chr1A_C_albicans_SC5314-115492	TT	TA	TA	TA	TA	TA	TA	TA	TA	TA	TA	AA	TA	TA	TA	TA	TA	TA	TA
Ca22chr1A_C_albicans_SC5314-115500	TT	TC	TC	TC	TC	TC	TC	TC	TC	TC	TC	CC	TC	TC	TC	TC	TC	TC	TC
Ca22chr1A_C_albicans_SC5314-115525	AA	AG	AG	AG	AG	AG	AG	AG	AG	AG	AG	GG	AG	AG	AG	AG	AG	AG	AG
Ca22chr1A_C_albicans_SC5314-115922	TT	TA	TA	TA	TA	TA	TA	TA	TA	TA	TA	AA	TA	TA	TA	TA	TA	TA	TA
Ca22chr1A_C_albicans_SC5314-115925	CC	CT	CT	CT	CT	CT	CT	CT	CT	CT	CT	CC	CT	CT	CT	CT	CT	CT	CT
Ca22chr1A_C_albicans_SC5314-115974	AA	AG	AG	AG	AG	AG	AG	AG	AG	AG	AG	GG	AG	AG	AG	AG	AG	AG	AG
Ca22chr1A_C_albicans_SC5314-115979	TT	TC	TC	TC	TC	TC	TC	TC	TC	TC	TC	CC	TC	TC	TC	TC	TC	TC	TC
Ca22chr1A_C_albicans_SC5314-116038	CC	CA	CA	CA	CA	CA	CA	CA	CA	CA	CA	AA	CA	CA	CA	CA	CA	CA	CA
Ca22chr1A_C_albicans_SC5314-116222	GG	GA	GA	GA	GA	GA	GA	GA	GA	GA	GA	AA	GA	GA	GA	GA	GA	GA	GA
Ca22chr1A_C_albicans_SC5314-116230	GG	GA	GA	GA	GA	GA	GA	GA	GA	GA	GA	AA	GA	GA	GA	GA	GA	GA	GA
Ca22chr1A_C_albicans_SC5314-116233	GG	GA	GA	GA	GA	GA	GA	GA	GA	GA	GA	AA	GA	GA	GA	GA	GA	GA	GA
Ca22chr1A_C_albicans_SC5314-116450	CC	CG	CG	CG	CG	CG	CG	CG	CG	CG	CG	GG	CG	CG	CG	CG	CG	CG	CG
Ca22chr1A_C_albicans_SC5314-116451	AA	AG	AG	AG	AG	AG	AG	AG	AG	AG	AG	GG	AG	AG	AG	AG	AG	AG	AG
Ca22chr1A_C_albicans_SC5314-116552	CC	CT	CT	CT	CT	CT	CT	CT	CT	CT	CT	TT	CT	CT	CT	CT	CT	CT	CT
Ca22chr1A_C_albicans_SC5314-116556	GG	GT	GT	GT	GT	GT	GT	GT	GT	GT	GT	TT	GT	GT	GT	GT	GT	GT	GT
Ca22chr1A_C_albicans_SC5314-116577	TT	TC	TC	TC	TC	TC	TC	TC	TC	TC	TC	CC	TC	TC	TC	TC	TC	TC	TC
Ca22chr1A_C_albicans_SC5314-116658	TT	TG	TG	TG	TG	TG	TG	TG	TG	TG	TG	GG	TG	TG	TG	TG	TG	TG	TG
Ca22chr1A_C_albicans_SC5314-117068	GG	GT	GT	GT	GT	GT	GT	GT	GT	GT	GT	TT	GT	GT	GT	GT	GT	GT	GT
Ca22chr1A_C_albicans_SC5314-117152	CC	CT	CT	CT	CT	CT	CT	CT	CT	CT	CT	TT	CT	CT	CT	CT	CT	CT	CT
Ca22chr1A_C_albicans_SC5314-117188	CC	CG	CG	CG	CG	CG	CG	CG	CG	CG	CG	GG	CG	CG	CG	CG	CG	CG	CG
Ca22chr1A_C_albicans_SC5314-117200	CC	CT	CT	CT	CT	CT	CT	CT	CT	CT	CT	TT	CT	CT	CT	CT	CT	CT	CT
Ca22chr1A_C_albicans_SC5314-117224	AA	AG	AG	AG	AG	AG	AG	AG	AG	AG	AG	GG	AG	AG	AG	AG	AG	AG	AG
Ca22chr1A_C_albicans_SC5314-117244	CC	CT	CT	CT	CT	CT	CT	CT	CT	CT	CT	TT	CT	CT	CT	CT	CT	CT	CT
Ca22chr1A_C_albicans_SC5314-117369	AA	TT	TT	TT	TT	TT	TT	TT	TT	TT	TT	TT	TT	TT	TT	TT	TT	TT	TT
Ca22chr1A_C_albicans_SC5314-117402	GG	AA	AA	AA	AA	AA	AA	AA	AA	AA	AA	AA	AA	AA	AA	AA	AA	AA	AA
Ca22chr1A_C_albicans_SC5314-117609	AA	GG	GG	GG	GG	GG	GG	GG	GG	GG	GG	GG	GG	GG	GG	GG	GG	GG	GG
Ca22chr1A_C_albicans_SC5314-117675	CC	CT	CT	CT	CT	CT	CT	CT	CT	CT	CT	TT	CT	CT	CT	CT	CT	CT	CT
Ca22chr1A_C_albicans_SC5314-117735	GG	GA	GA	GA	GA	GA	GA	GA	GA	GA	GA	AA	GA	GA	GA	GA	GA	GA	GA
Ca22chr1A_C_albicans_SC5314-117852	CC	CT	CT	CT	CT	CT	CT	CT	CT	CT	CT	TT	CT	CT	CT	CT	CT	CT	CT
Ca22chr1A_C_albicans_SC5314-118125	TT	TC	TC	TC	TC	TC	TC	TC	TC	TC	TC	CC	TC	TC	TC	TC	TC	TC	TC
Ca22chr1A_C_albicans_SC5314-118212	CC	CT	CT	CT	CT	CT	CT	CT	CT	CT	CT	TT	CT	CT	CT	CT	CT	CT	CT
Ca22chr1A_C_albicans_SC5314-118423	GG	GA	GA	GA	GA	GA	GA	GA	GA	GA	GA	AA	GA	GA	GA	GA	GA	GA	GA
Ca22chr1A_C_albicans_SC5314-118771	GG	GA	GA	GA	GA	GA	GA	GA	GA	GA	GA	AA	GA	GA	GG	GA	GA	GA	GA
Ca22chr1A_C_albicans_SC5314-118884	CC	CT	CT	CT	CT	CT	CT	CT	CT	CT	CT	CC	CT	CT	CT	CT	CT	CT	CT
Ca22chr1A_C_albicans_SC5314-118962	CC	CT	CT	CT	CT	CT	CT	CT	CT	CT	CT	TT	CT	CT	CT	CT	CT	CT	CT
Ca22chr1A_C_albicans_SC5314-118985	CC	TT	TT	TT	TT	TT	TT	TT	TT	TT	TT	TT	TT	TT	TT	TT	TT	TT	TT
Ca22chr1A_C_albicans_SC5314-119064	CC	CT	CT	CT	CT	CT	CT	CT	CT	CT	CT	CC	CT	CT	CT	CT	CT	CT	CT
Ca22chr1A_C_albicans_SC5314-119109	TT	TC	TC	TC	TC	TC	TC	TC	TC	TC	TC	TT	TC	TC	TC	TC	TC	TC	TC
Ca22chr1A_C_albicans_SC5314-119115	AA	AG	AG	AG	AG	AG	AG	AG	AG	AG	AG	AA	AG	AG	AG	AG	AG	AG	AG
Ca22chr1A_C_albicans_SC5314-119184	AA	AC	AC	AC	AC	AC	AC	AC	AC	AC	AC	AA	AC	AC	AC	AC	AC	AC	AC
Ca22chr1A_C_albicans_SC5314-119202	AA	AG	AG	AG	AG	AG	AG	AG	AG	AG	AG	AA	AG	AG	AG	AG	AG	AG	AG
Ca22chr1A_C_albicans_SC5314-119217	GG	GA	GA	GA	GA	GA	GA	GA	GA	GA	GA	GG	GA	GA	GA	GA	GA	GA	GA
Ca22chr1A_C_albicans_SC5314-119220	AA	AT	AT	AT	AT	AT	AT	AT	AT	AT	AT	AA	AT	AT	AT	AT	AT	AT	AT
Ca22chr1A_C_albicans_SC5314-119449	AA	GG	GG	GG	GG	GG	GG	GG	GG	GG	GG	GG	GG	GG	GG	GG	GG	GG	GG
Ca22chr1A_C_albicans_SC5314-119517	AA	GG	GG	GG	GG	GG	GG	GG	GG	GG	GG	GG	GG	GG	GG	GG	GG	GG	GG
Ca22chr1A_C_albicans_SC5314-119534	AA	GG	GG	GG	GG	GG	GG	GG	GG	GG	GG	GG	GG	GG	GG	GG	GG	GG	GG
Ca22chr1A_C_albicans_SC5314-119536	AA	CC	CC	CC	CC	CC	CC	CC	CC	CC	CC	CC	CC	CC	CC	CC	CC	CC	CC
Ca22chr1A_C_albicans_SC5314-120144	GG	GA	GA	GA	GA	GA	GA	GA	GA	GA	GA	AA	GA	GA	GA	GA	GA	GA	GA
Ca22chr1A_C_albicans_SC5314-120630	AA	AG	AG	AG	AG	AG	AG	AG	AG	AG	AG	GG	AG	AG	AG	AG	AG	AG	AG
Ca22chr1A_C_albicans_SC5314-121017	AA	AT	AT	AT	AT	AT	AT	AT	AT	AT	AT	TT	AT	AT	AT	AT	AT	AT	AT
Ca22chr1A_C_albicans_SC5314-121060	GG	GA	GA	GA	GA	GA	GA	GA	GA	GA	GA	AA	GA	GA	GA	GA	GA	GA	GA
Ca22chr1A_C_albicans_SC5314-121121	AA	AG	AG	AG	AG	AG	AG	AG	AG	AG	AG	GG	AG	AG	AG	AG	AG	AG	AG
Ca22chr1A_C_albicans_SC5314-121175	GG	GA	GA	GA	GA	GA	GA	GA	GA	GA	GA	AA	GA	GA	GA	GA	GA	GA	GA
Ca22chr1A_C_albicans_SC5314-121287	TT	TC	TC	TC	TC	TC	TC	TC	TC	TC	TC	CC	TC	TC	TC	TC	TC	TC	TC
Ca22chr1A_C_albicans_SC5314-121317	CC	CT	CT	CT	CT	CT	CT	CT	CT	CT	CT	TT	CT	CT	CT	CT	CT	CT	CT
Ca22chr1A_C_albicans_SC5314-121359	TT	TC	TC	TC	TC	TC	TC	TC	TC	TC	TC	CC	TC	TC	TC	TC	TC	TC	TC
Ca22chr1A_C_albicans_SC5314-121383	TT	TA	TA	TA	TA	TA	TA	TA	TA	TA	TA	AA	TA	TA	TA	TA	TA	TA	TA
Ca22chr1A_C_albicans_SC5314-121389	GG	GA	GA	GA	GA	GA	GA	GA	GA	GA	GA	AA	GA	GA	GA	GA	GA	GA	GA
Ca22chr1A_C_albicans_SC5314-121611	AA	AT	AT	AT	AT	AT	AT	AT	AT	AT	AT	TT	AT	AT	AT	AT	AT	AT	AT
Ca22chr1A_C_albicans_SC5314-121668	GG	GA	GA	GA	GA	GA	GA	GA	GA	GA	GA	AA	GA	GA	GA	GA	GA	GA	GA
Ca22chr1A_C_albicans_SC5314-121798	TT	TA	TA	TA	TA	TA	TA	TA	TA	TA	TA	AA	TA	TA	TA	TA	TA	TA	TA
Ca22chr1A_C_albicans_SC5314-121896	AA	AG	AG	AG	AG	AG	AG	AG	AG	AG	AG	GG	AG	AG	AG	AG	AG	AG	AG
Ca22chr1A_C_albicans_SC5314-122076	AA	AC	AC	AC	AC	AC	AC	AC	AC	AC	AC	CC	AC	AC	AC	AC	AC	AC	AC
Ca22chr1A_C_albicans_SC5314-122253	TT	TC	TC	TC	TC	TC	TC	TC	TC	TC	TC	CC	TC	TC	TC	TC	TC	TC	TC
Ca22chr1A_C_albicans_SC5314-122265	TT	TC	TC	TC	TC	TC	TC	TC	TC	TC	TC	CC	TC	TC	TC	TC	TC	TC	TC
Ca22chr1A_C_albicans_SC5314-122334	TT	TC	TC	TC	TC	TC	TC	TC	TC	TC	TC	CC	TC	TC	TC	TC	TC	TC	TC
Ca22chr1A_C_albicans_SC5314-122358	CC	CT	CT	CT	CT	CT	CT	CT	CT	CT	CT	TT	CT	CT	CT	CT	CT	CT	CT
Ca22chr1A_C_albicans_SC5314-122464	TT	TG	TG	TG	TG	TG	TG	TG	TG	TG	TG	TT	TG	TG	TG	TG	TG	TG	TG
Ca22chr1A_C_albicans_SC5314-122520	AA	AG	AG	AG	AG	AG	AG	AG	AG	AG	AG	GG	AG	AG	AG	AG	AG	AG	AG
Ca22chr1A_C_albicans_SC5314-122661	CC	CT	CT	CT	CT	CT	CT	CT	CT	CT	CT	TT	CT	CT	CT	CT	CT	CT	CT
Ca22chr1A_C_albicans_SC5314-122831	AA	AC	AC	AC	AC	AC	AC	AC	AC	AC	AC	CC	AC	AC	AC	AC	AC	AC	AC
Ca22chr1A_C_albicans_SC5314-122995	TT	TC	TC	TC	TC	TC	TC	TC	TC	TC	TC	CC	TC	TC	TC	TC	TC	TC	TC
Ca22chr1A_C_albicans_SC5314-123042	CC	CA	CA	CA	CA	CA	CA	CA	CA	CA	CA	AA	CA	CA	CA	CA	CA	CA	CA
Ca22chr1A_C_albicans_SC5314-123421	GG	GA	GA	GA	GA	GA	GA	GA	GA	GA	GA	AA	GA	GA	GA	GA	GA	GA	GA
Ca22chr1A_C_albicans_SC5314-123676	GG	GA	GA	GA	GA	GA	GA	GA	GA	GA	GA	AA	GA	GA	GA	GA	GA	GA	GA
Ca22chr1A_C_albicans_SC5314-123715	TT	TC	TC	TC	TC	TC	TC	TC	TC	TC	TC	CC	TC	TC	TC	TC	TC	TC	TC
Ca22chr1A_C_albicans_SC5314-124052	GG	GA	GA	GA	GA	GA	GA	GA	GA	GA	GA	AA	GA	GA	GA	GA	GA	GA	GA
Ca22chr1A_C_albicans_SC5314-124256	TT	TC	TC	TC	TC	TC	TC	TC	TC	TC	TC	CC	TC	TC	TC	TC	TC	TC	TC
Ca22chr1A_C_albicans_SC5314-124376	GG	GA	GA	GA	GA	GA	GA	GA	GA	GA	GA	AA	GA	GA	GA	GA	GA	GA	GA
Ca22chr1A_C_albicans_SC5314-124841	GG	GA	GA	GA	GA	GA	GA	GA	GA	GA	GA	AA	GA	GA	GA	GA	GA	GA	GA
Ca22chr1A_C_albicans_SC5314-125202	AA	AT	AT	AT	AT	AT	AT	AT	AT	AT	AT	TT	AT	AT	AT	AT	AT	AT	AT
Ca22chr1A_C_albicans_SC5314-125277	AA	AC	AC	AC	AC	AC	AC	AC	AC	AC	AC	CC	AC	AC	AC	AC	AC	AC	AC
Ca22chr1A_C_albicans_SC5314-125720	GG	GT	GT	GT	GT	GT	GT	GT	GT	GT	GT	TT	GT	GT	GT	GT	GT	GT	GT
Ca22chr1A_C_albicans_SC5314-125814	TT	TC	TC	TC	TC	TC	TC	TC	TC	TC	TC	CC	TC	TC	TC	TC	TC	TC	TC
Ca22chr1A_C_albicans_SC5314-125953	TT	TC	TC	TC	TC	TC	TC	TC	TC	TC	TC	CC	TC	TC	TC	TC	TC	TC	TC
Ca22chr1A_C_albicans_SC5314-125958	CC	CT	CT	CT	CT	CT	CT	CT	CT	CT	CT	TT	CT	CT	CT	CT	CT	CT	CT
Ca22chr1A_C_albicans_SC5314-125982	AA	AG	AG	AG	AG	AG	AG	AG	AG	AG	AG	GG	AG	AG	AG	AG	AG	AG	AG
Ca22chr1A_C_albicans_SC5314-126017	TT	TG	TG	TG	TG	TG	TG	TG	TG	TG	TG	GG	TG	TG	TG	TG	TG	TG	TG
Ca22chr1A_C_albicans_SC5314-126031	AA	AG	AG	AG	AG	AG	AG	AG	AG	AG	AG	GG	AG	AG	AG	AG	AG	AG	AG
Ca22chr1A_C_albicans_SC5314-126069	AA	AA	AA	AA	AA	AA	AA	AA	AA	AA	AA	AA	AA	AA	AA	AG	AA	AA	AA
Ca22chr1A_C_albicans_SC5314-126207	TT	TA	TA	AA	AA	TA	TA	TA	TA	TA	TA	AA	TA	TA	TA	TA	TA	TA	TA
Ca22chr1A_C_albicans_SC5314-126211	GG	GA	GA	AA	AA	GA	GA	GA	GA	GA	GA	AA	GA	GA	GA	GA	GA	GA	GA
Ca22chr1A_C_albicans_SC5314-126214	TT	TA	TA	AA	AA	TA	TA	TA	TA	TA	TA	AA	TA	TA	TA	TA	TA	TA	TA
Ca22chr1A_C_albicans_SC5314-126337	AA	AG	AG	AG	AG	AG	AG	AG	AG	AG	AG	GG	AG	AG	AG	AG	AG	AG	AG
Ca22chr1A_C_albicans_SC5314-126342	GG	GT	GT	GT	GT	GT	GT	GT	GT	GT	GT	TT	GT	GT	GT	GT	GT	GT	GT
Ca22chr1A_C_albicans_SC5314-126369	AA	AG	AG	AG	AG	AG	AG	AG	AG	AG	AG	GG	AG	AG	AG	AG	AG	AG	AG
Ca22chr1A_C_albicans_SC5314-126370	AA	AG	AG	AG	AG	AG	AG	AG	AG	AG	AG	GG	AG	AG	AG	AG	AG	AG	AG
Ca22chr1A_C_albicans_SC5314-126418	AA	AG	AG	AG	AG	AG	AG	AG	AG	AG	AG	GG	AG	AG	AG	AG	AG	AG	AG
Ca22chr1A_C_albicans_SC5314-126500	CC	CT	CT	CT	CT	CT	CT	CT	CT	CT	CT	TT	CT	CT	CT	CT	CT	CT	CT
Ca22chr1A_C_albicans_SC5314-126502	TT	TA	TA	TA	TA	TA	TA	TA	TA	TA	TA	AA	TA	TA	TA	TA	TA	TA	TA
Ca22chr1A_C_albicans_SC5314-126637	CC	CT	CT	CT	CT	CT	CT	CT	CT	CT	CT	TT	CT	CT	CT	CT	CT	CT	CT
Ca22chr1A_C_albicans_SC5314-126646	CC	CT	CT	CT	CT	CT	CT	CT	CT	CT	CT	TT	CT	CT	CT	CT	CT	CT	CT
Ca22chr1A_C_albicans_SC5314-126677	AA	AG	AG	AG	AG	AG	AG	AG	AG	AG	AG	AA	AG	AG	AG	AG	AG	AG	AG
Ca22chr1A_C_albicans_SC5314-126683	AA	AT	AT	AT	AT	AT	AT	AT	AT	AT	AT	AA	AT	AT	AT	AT	AT	AT	AT
Ca22chr1A_C_albicans_SC5314-126703	TT	TC	TC	TC	TC	TC	TC	TC	TC	TC	TC	TT	TC	TC	TC	TC	TC	TC	TC
Ca22chr1A_C_albicans_SC5314-127079	GG	GA	GA	GA	GA	GA	GA	GA	GA	GA	GA	GG	GA	GA	GA	GA	GA	GA	GA
Ca22chr1A_C_albicans_SC5314-127104	GG	GA	GA	GA	GA	GA	GA	GA	GA	GA	GA	GG	GA	GA	GA	GA	GA	GA	GA
Ca22chr1A_C_albicans_SC5314-127121	TT	TC	TC	TC	TC	TC	TC	TC	TC	TC	TC	TT	TC	TC	TC	TC	TC	TC	TC
Ca22chr1A_C_albicans_SC5314-127177	AA	CC	CC	CC	CC	CC	CC	CC	CC	CC	CC	CC	CC	CC	CC	CC	CC	CC	CC
Ca22chr1A_C_albicans_SC5314-127223	GG	GA	GA	GA	GA	GA	GA	GA	GA	GA	GA	AA	GA	GA	GA	GA	GA	GA	GA
Ca22chr1A_C_albicans_SC5314-127231	AA	AT	AT	AT	AT	AT	AT	AT	AT	AT	AT	TT	AT	AT	AT	AT	AT	AT	AT
Ca22chr1A_C_albicans_SC5314-127415	TT	TA	TA	TA	TA	TA	TA	TA	TA	TA	TA	AA	TA	TA	TA	TA	TA	TA	TA
Ca22chr1A_C_albicans_SC5314-127818	CC	CC	CC	CC	CT	CC	CC	CC	CC	CC	CC	CC	CC	CC	CC	CC	CC	CC	CC
Ca22chr1A_C_albicans_SC5314-128129	AA	AG	AG	AG	AG	AG	AG	AG	AG	AG	AG	GG	AG	AG	AG	AG	AG	AG	AG
Ca22chr1A_C_albicans_SC5314-128146	AA	AT	AT	AT	AT	AT	AT	AT	AT	AT	AT	TT	AT	AT	AT	AT	AT	AT	AT
Ca22chr1A_C_albicans_SC5314-128695	GG	GA	GA	GA	GA	GA	GA	GA	GA	GA	GA	AA	GA	GA	GA	GA	GA	GA	GA
Ca22chr1A_C_albicans_SC5314-128708	GG	GT	GT	GT	GT	GT	GT	GT	GT	GT	GT	TT	GT	GT	GT	GT	GT	GT	GT
Ca22chr1A_C_albicans_SC5314-128788	GG	GA	GA	GA	GA	GA	GA	GA	GA	GA	GA	AA	GA	GA	GA	GA	GA	GA	GA
Ca22chr1A_C_albicans_SC5314-128801	AA	AG	AG	AG	AG	AG	AG	AG	AG	AG	AG	GG	AG	AG	AG	AG	AG	AG	AG
Ca22chr1A_C_albicans_SC5314-129035	CC	CT	CT	CT	CT	CT	CT	CT	CT	CT	CT	TT	CT	CT	CT	CT	CT	CT	CT
Ca22chr1A_C_albicans_SC5314-129233	AA	AT	AT	AT	AT	AT	AT	AT	AT	AT	AT	TT	AT	AT	AT	AT	AT	AT	AT
Ca22chr1A_C_albicans_SC5314-129658	TT	TG	TG	TG	TG	TG	TG	TG	TG	TG	TG	GG	TG	TG	TG	TG	TG	TG	TG
Ca22chr1A_C_albicans_SC5314-129768	AA	GG	GG	GG	GG	GG	GG	GG	GG	GG	GG	GG	GG	GG	GG	GG	GG	GG	GG
Ca22chr1A_C_albicans_SC5314-130016	GG	GA	GA	GA	GA	GA	GA	GA	GA	GA	GA	AA	GA	GA	GA	GA	GA	GA	GA
Ca22chr1A_C_albicans_SC5314-130192	CC	CT	CT	CT	CT	CT	CT	CT	CT	CT	CT	TT	CT	CT	CT	CT	CT	CT	CT
Ca22chr1A_C_albicans_SC5314-130398	AA	CC	CC	CC	CC	CC	CC	CC	CC	CC	CC	CC	CC	CC	CC	CC	CC	CC	CC
Ca22chr1A_C_albicans_SC5314-130616	GG	AA	AA	AA	AA	AA	AA	AA	AA	AA	AA	AA	AA	AA	AA	AA	AA	AA	AA
Ca22chr1A_C_albicans_SC5314-130705	CC	TT	TT	TT	TT	TT	TT	TT	TT	TT	TT	TT	TT	TT	TT	TT	TT	TT	TT
Ca22chr1A_C_albicans_SC5314-130806	AA	GG	GG	GG	GG	GG	GG	GG	GG	GG	GG	GG	GG	GG	GG	GG	GG	GG	GG
Ca22chr1A_C_albicans_SC5314-131403	CC	GG	GG	GG	GG	GG	GG	GG	GG	GG	GG	GG	GG	GG	GG	GG	GG	GG	GG
Ca22chr1A_C_albicans_SC5314-131773	GG	AA	AA	AA	AA	AA	AA	AA	AA	AA	AA	AA	AA	AA	AA	AA	AA	AA	AA
Ca22chr1A_C_albicans_SC5314-131844	GG	CC	CC	CC	CC	CC	CC	CC	CC	CC	CC	CC	CC	CC	CC	CC	CC	CC	CC
Ca22chr1A_C_albicans_SC5314-131860	AA	GG	GG	GG	GG	GG	GG	GG	GG	GG	GG	GG	GG	GG	GG	GG	GG	GG	GG
Ca22chr1A_C_albicans_SC5314-131910	CC	TT	TT	TT	TT	TT	TT	TT	TT	TT	TT	TT	TT	TT	TT	TT	TT	TT	TT
Ca22chr1A_C_albicans_SC5314-131988	TT	GG	GG	GG	GG	GG	GG	GG	GG	GG	GG	GG	GG	GG	GG	GG	GG	GG	GG
Ca22chr1A_C_albicans_SC5314-132149	GG	GA	GA	GA	GA	GA	GA	GA	GA	GA	GA	AA	GA	GA	GA	GA	GA	GA	GA
Ca22chr1A_C_albicans_SC5314-132636	AA	AG	AG	AG	AG	AG	AG	AG	AG	AG	AG	GG	AG	AG	AG	AG	AG	AG	AG
Ca22chr1A_C_albicans_SC5314-132652	TT	CC	CC	CC	CC	CC	CC	CC	CC	CC	CC	CC	CC	CC	CC	CC	CC	CC	CC
Ca22chr1A_C_albicans_SC5314-132679	TT	CC	CC	CC	CC	CC	CC	CC	CC	CC	CC	CC	CC	CC	CC	CC	CC	CC	CC
Ca22chr1A_C_albicans_SC5314-132685	AA	GG	GG	GG	GG	GG	GG	GG	GG	GG	GG	GG	GG	GG	GG	GG	GG	GG	GG
Ca22chr1A_C_albicans_SC5314-132760	AA	CC	CC	CC	CC	CC	CC	CC	CC	CC	CC	CC	CC	CC	CC	CC	CC	CC	CC
Ca22chr1A_C_albicans_SC5314-133370	TT	GG	GG	GG	GG	GG	GG	GG	GG	GG	GG	GG	GG	GG	GG	GG	GG	GG	GG
Ca22chr1A_C_albicans_SC5314-133390	GG	AA	AA	AA	AA	AA	AA	AA	AA	AA	AA	AA	AA	AA	AA	AA	AA	AA	AA
Ca22chr1A_C_albicans_SC5314-133462	CC	TT	TT	TT	TT	TT	TT	TT	TT	TT	TT	TT	TT	TT	TT	TT	TT	TT	TT
Ca22chr1A_C_albicans_SC5314-133618	GG	AA	AA	AA	AA	AA	AA	AA	AA	AA	AA	AA	AA	AA	AA	AA	AA	AA	AA
Ca22chr1A_C_albicans_SC5314-134034	AA	AG	AG	AG	AG	AG	AG	AG	AG	AG	AG	AG	AG	AG	AG	AG	AG	AG	AG
Ca22chr1A_C_albicans_SC5314-134268	CC	CT	CT	CT	CT	CT	CT	CT	CT	CT	CT	CT	CT	CT	CT	CT	CT	CT	CT
Ca22chr1A_C_albicans_SC5314-134615	TT	TA	TA	TA	TA	TA	TA	TA	TA	TA	TA	TA	TA	TA	TA	TA	TA	TA	TA
Ca22chr1A_C_albicans_SC5314-134626	GG	GA	GA	GA	GA	GA	GA	GA	GA	GA	GA	GA	GA	GA	GA	GA	GA	GA	GA
Ca22chr1A_C_albicans_SC5314-134749	AA	AG	AG	AG	AG	AG	AG	AG	AG	AG	AG	AG	AG	AG	AG	AG	AG	AG	AG
Ca22chr1A_C_albicans_SC5314-134832	TT	TG	TG	TG	TG	TG	TG	TG	TG	TG	TG	TG	TG	TG	TG	TG	TG	TG	TG
Ca22chr1A_C_albicans_SC5314-134845	GG	GC	GC	GC	GC	GC	GC	GC	GC	GC	GC	GC	GC	GC	GC	GC	GC	GC	GC
Ca22chr1A_C_albicans_SC5314-134924	GG	GA	GA	GA	GA	GA	GA	GA	GA	GA	GA	GA	GA	GA	GA	GA	GA	GA	GA
Ca22chr1A_C_albicans_SC5314-134945	AA	AC	AC	AC	AC	AC	AC	AC	AC	AC	AC	AC	AC	AC	AC	AC	AC	AC	AC
Ca22chr1A_C_albicans_SC5314-134984	GG	GG	GG	GG	GG	GG	GG	GG	GG	GG	GG	GG	GG	GT	GT	GT	GT	GT	GG
Ca22chr1A_C_albicans_SC5314-134988	GG	GA	GA	GA	GA	GA	GA	GA	GA	GA	GA	GA	GA	GA	GA	GA	GA	GA	GA
Ca22chr1A_C_albicans_SC5314-135019	CC	CT	CT	CT	CT	CT	CT	CT	CT	CT	CT	CT	CT	CT	CT	CT	CT	CT	CT
Ca22chr1A_C_albicans_SC5314-135025	CC	CA	CA	CA	CA	CA	CA	CA	CA	CA	CA	CA	CA	CA	CA	CA	CA	CA	CA
Ca22chr1A_C_albicans_SC5314-135088	AA	AG	AG	AG	AG	AG	AG	AG	AG	AG	AG	AG	AG	AG	AG	AG	AG	AG	AG
Ca22chr1A_C_albicans_SC5314-135095	TT	TA	TA	TA	TA	TA	TA	TA	TA	TA	TA	TA	TA	TA	TA	TA	TA	TA	TA
Ca22chr1A_C_albicans_SC5314-135106	GG	GA	GA	GA	GA	GA	GA	GA	GA	GA	GA	GA	GA	GA	GA	GA	GA	GA	GA
Ca22chr1A_C_albicans_SC5314-135108	AA	GG	GG	GG	GG	GG	GG	GG	GG	GG	GG	GG	GG	GG	GG	GG	GG	GG	GG
Ca22chr1A_C_albicans_SC5314-135183	CC	CG	CG	CG	CG	CG	CG	CG	CG	CG	CG	CG	CG	CG	CG	CG	CG	CG	CG
Ca22chr1A_C_albicans_SC5314-135858	AA	AG	AG	AG	AG	AG	AG	AG	AG	AG	AG	AG	AG	AG	AG	AG	AG	AG	AG
Ca22chr1A_C_albicans_SC5314-135897	CC	CT	CT	CT	CT	CT	CT	CT	CT	CT	CT	CT	CT	CT	CT	CT	CT	CT	CT
Ca22chr1A_C_albicans_SC5314-136119	GG	GA	GA	GA	GA	GA	GA	GA	GA	GA	GA	GA	GA	GA	GA	GA	GA	GA	GA
Ca22chr1A_C_albicans_SC5314-136374	AA	AG	AG	AG	AG	AG	AG	AG	AG	AG	AG	AG	AG	AG	AG	AG	AG	AG	AG
Ca22chr1A_C_albicans_SC5314-136486	GG	GA	GA	GA	GA	GA	GA	GA	GA	GA	GA	GA	GA	GA	GA	GA	GA	GA	GA
Ca22chr1A_C_albicans_SC5314-136705	TT	CC	CC	CC	CC	CC	CC	CC	CC	CC	CC	CC	CC	CC	CC	CC	CC	CC	CC
Ca22chr1A_C_albicans_SC5314-136740	GG	AA	AA	AA	AA	AA	AA	AA	AA	AA	AA	AA	AA	AA	AA	AA	AA	AA	AA
Ca22chr1A_C_albicans_SC5314-136838	TT	AA	AA	AA	AA	AA	AA	AA	AA	AA	AA	AA	AA	AA	AA	AA	AA	AA	AA
Ca22chr1A_C_albicans_SC5314-136998	TT	CC	CC	CC	CC	CC	CC	CC	CC	CC	CC	CC	CC	CC	CC	CC	CC	CC	CC
Ca22chr1A_C_albicans_SC5314-137113	GG	AA	AA	AA	AA	AA	AA	AA	AA	AA	AA	AA	AA	AA	AA	AA	AA	AA	AA
Ca22chr1A_C_albicans_SC5314-137262	CC	TT	TT	TT	TT	TT	TT	TT	TT	TT	TT	TT	TT	TT	TT	TT	TT	TT	TT
Ca22chr1A_C_albicans_SC5314-137267	AA	TT	TT	TT	TT	TT	TT	TT	TT	TT	TT	TT	TT	TT	TT	TT	TT	TT	TT
Ca22chr1A_C_albicans_SC5314-137273	TT	AA	AA	AA	AA	AA	AA	AA	AA	AA	AA	AA	AA	AA	AA	AA	AA	AA	AA
Ca22chr1A_C_albicans_SC5314-137303	GG	TT	TT	TT	TT	TT	TT	TT	TT	TT	TT	TT	TT	TT	TT	TT	TT	TT	TT
Ca22chr1A_C_albicans_SC5314-137497	CC	CT	CT	CT	CT	CT	CT	CT	CT	CT	CT	CT	CT	CT	CT	CT	CT	CT	CT
Ca22chr1A_C_albicans_SC5314-137667	TT	GG	GG	GG	GG	GG	GG	GG	GG	GG	GG	GG	GG	GG	GG	GG	GG	GG	GG
Ca22chr1A_C_albicans_SC5314-137675	CC	AA	AA	AA	AA	AA	AA	AA	AA	AA	AA	AA	AA	AA	AA	AA	AA	AA	AA
Ca22chr1A_C_albicans_SC5314-137733	AA	GG	GG	GG	GG	GG	GG	GG	GG	GG	GG	GG	GG	GG	GG	GG	GG	GG	GG
Ca22chr1A_C_albicans_SC5314-138012	AA	TT	TT	TT	TT	TT	TT	TT	TT	TT	TT	TT	TT	TT	TT	TT	TT	TT	TT
Ca22chr1A_C_albicans_SC5314-138316	GG	GA	GA	GA	GA	GA	GA	GA	GA	GA	GA	GA	GA	GA	GA	GA	GA	GA	GA
Ca22chr1A_C_albicans_SC5314-138434	TT	AA	AA	AA	AA	AA	AA	AA	AA	AA	AA	AA	AA	AA	AA	AA	AA	AA	AA
Ca22chr1A_C_albicans_SC5314-139159	GG	GA	GA	GA	GA	GA	GA	GA	GA	GA	GA	GA	GA	GA	GA	GA	GA	GA	GA
Ca22chr1A_C_albicans_SC5314-139658	CC	CT	CT	CT	CT	CT	CT	CT	CT	CT	CT	CT	CT	CT	CT	CT	CT	CT	CT
Ca22chr1A_C_albicans_SC5314-139703	GG	GA	GA	GA	GA	GA	GA	GA	GA	GA	GA	GA	GA	GA	GA	GA	GA	GA	GA
Ca22chr1A_C_albicans_SC5314-140206	GG	GA	GA	GA	GA	GA	GA	GA	GA	GA	GA	GA	GA	GA	GA	GA	GA	GA	GA
Ca22chr1A_C_albicans_SC5314-140248	AA	AG	AG	AG	AG	AG	AG	AG	AG	AG	AG	AG	AG	AG	AG	AG	AG	AG	AG
Ca22chr1A_C_albicans_SC5314-140278	AA	AG	AG	AG	AG	AG	AG	AG	AG	AG	AG	AG	AG	AG	AG	AG	AG	AG	AG
Ca22chr1A_C_albicans_SC5314-140407	AA	AT	AT	AT	AT	AT	AT	AT	AT	AT	AT	AT	AT	AT	AT	AT	AT	AT	AT
Ca22chr1A_C_albicans_SC5314-140824	GG	GA	GA	GA	GA	GA	GA	GA	GA	GA	GA	GA	GA	GA	GA	GA	GA	GA	GA
Ca22chr1A_C_albicans_SC5314-140854	GG	GA	GA	GA	GA	GA	GA	GA	GA	GA	GA	GA	GA	GA	GA	GA	GA	GA	GA
Ca22chr1A_C_albicans_SC5314-140896	TT	TC	TC	TC	TC	TC	TC	TC	TC	TC	TC	TC	TC	TC	TC	TC	TC	TC	TC
Ca22chr1A_C_albicans_SC5314-141337	CC	CT	CT	CT	CT	CT	CT	CT	CT	CT	CT	CT	CT	CT	CT	CT	CT	CT	CT
Ca22chr1A_C_albicans_SC5314-141435	AA	GG	GG	GG	GG	GG	GG	GG	GG	GG	GG	GG	GG	GG	GG	GG	GG	GG	GG
Ca22chr1A_C_albicans_SC5314-141436	AA	AC	AC	AC	AC	AC	AC	AC	AC	AC	AC	AC	AC	AC	AC	AC	AC	AC	AC
Ca22chr1A_C_albicans_SC5314-141443	AA	AG	AG	AG	AG	AG	AG	AG	AG	AG	AG	AG	AG	AG	AG	AG	AG	AG	AG
Ca22chr1A_C_albicans_SC5314-141476	CC	TT	TT	TT	TT	TT	TT	TT	TT	TT	TT	TT	TT	TT	TT	TT	TT	TT	TT
Ca22chr1A_C_albicans_SC5314-141530	GG	TT	TT	TT	TT	TT	TT	TT	TT	TT	TT	TT	TT	TT	TT	TT	TT	TT	TT
Ca22chr1A_C_albicans_SC5314-141599	AA	AT	AT	AT	AT	AT	AT	AT	AT	AT	AT	AT	AT	AT	AT	AT	AT	AT	AT
Ca22chr1A_C_albicans_SC5314-141723	TT	TC	TC	TC	TC	TC	TC	TC	TC	TC	TC	TC	TC	TC	TC	TC	TC	TC	TC
Ca22chr1A_C_albicans_SC5314-142179	CC	CA	CA	CA	CA	CA	CA	CA	CA	CA	CA	CA	CA	CA	CA	CA	CA	CA	CA
Ca22chr1A_C_albicans_SC5314-142200	CC	CT	CT	CT	CT	CT	CT	CT	CT	CT	CT	CT	CT	CT	CT	CT	CT	CT	CT
Ca22chr1A_C_albicans_SC5314-142340	AA	AT	AT	AT	AT	AT	AT	AT	AT	AT	AT	AT	AT	AT	AT	AT	AT	AT	AT
Ca22chr1A_C_albicans_SC5314-142476	TT	CC	CC	CC	CC	CC	CC	CC	CC	CC	CC	CC	CC	CC	CC	CC	CC	CC	CC
Ca22chr1A_C_albicans_SC5314-142477	CC	CT	CT	CT	CT	CT	CT	CT	CT	CT	CT	CT	CT	CT	CT	CT	CT	CT	CT
Ca22chr1A_C_albicans_SC5314-142579	TT	AA	AA	AA	AA	AA	AA	AA	AA	AA	AA	AA	AA	AA	AA	AA	AA	AA	AA
Ca22chr1A_C_albicans_SC5314-142643	GG	GA	GA	GA	GA	GA	GA	GA	GA	GA	GA	GA	GA	GA	GA	GA	GA	GA	GA
Ca22chr1A_C_albicans_SC5314-142694	AA	AT	AT	AT	AT	AT	AT	AT	AT	AT	AT	AT	AT	AT	AT	AT	AT	AT	AT
Ca22chr1A_C_albicans_SC5314-142953	TT	TG	TG	TG	TG	TG	TG	TG	TG	TG	TG	TG	TG	TG	TG	TG	TG	TG	TG
Ca22chr1A_C_albicans_SC5314-142960	AA	AC	AC	AC	AC	AC	AC	AC	AC	AC	AC	AC	AC	AC	AC	AC	AC	AC	AC
Ca22chr1A_C_albicans_SC5314-143055	CC	CT	CT	CT	CT	CT	CT	CT	CT	CT	CT	CT	CT	CT	CT	CT	CT	CT	CT
Ca22chr1A_C_albicans_SC5314-143076	CC	CT	CT	CT	CT	CT	CT	CT	CT	CT	CT	CT	CT	CT	CT	CT	CT	CT	CT
Ca22chr1A_C_albicans_SC5314-143078	TT	TC	TC	TC	TC	TC	TC	TC	TC	TC	TC	TC	TC	TC	TC	TC	TC	TC	TC
Ca22chr1A_C_albicans_SC5314-143198	GG	GC	GC	GC	GC	GC	GC	GC	GC	GC	GC	GC	GC	GC	GC	GC	GC	GC	GC
Ca22chr1A_C_albicans_SC5314-143346	CC	CT	CT	CT	CT	CT	CT	CT	CT	CT	CT	CT	CT	CT	CT	CT	CT	CT	CT
Ca22chr1A_C_albicans_SC5314-143511	CC	CA	CA	CA	CA	CA	CA	CA	CA	CA	CA	CA	CA	CA	CA	CA	CA	CA	CA
Ca22chr1A_C_albicans_SC5314-143545	GG	GA	GA	GA	GA	GA	GA	GA	GA	GA	GA	GA	GA	GA	GA	GA	GA	GA	GA
Ca22chr1A_C_albicans_SC5314-143558	TT	TC	TC	TC	TC	TC	TC	TC	TC	TC	TC	TC	TC	TC	TC	TC	TC	TC	TC
Ca22chr1A_C_albicans_SC5314-143582	CC	CT	CT	CT	CT	CT	CT	CT	CT	CT	CT	CT	CT	CT	CT	CT	CT	CT	CT
Ca22chr1A_C_albicans_SC5314-143657	CC	CT	CT	CT	CT	CT	CT	CT	CT	CT	CT	CT	CT	CT	CT	CT	CT	CT	CT
Ca22chr1A_C_albicans_SC5314-143659	CC	CG	CG	CG	CG	CG	CG	CG	CG	CG	CG	CG	CG	CG	CG	CG	CG	CG	CG
Ca22chr1A_C_albicans_SC5314-143789	AA	AG	AG	AG	AG	AG	AG	AG	AG	AG	AG	AG	AG	AG	AG	AG	AG	AG	AG
Ca22chr1A_C_albicans_SC5314-143813	AA	AG	AG	AG	AG	AG	AG	AG	AG	AG	AG	AG	AG	AG	AG	AG	AG	AG	AG
Ca22chr1A_C_albicans_SC5314-143818	AA	AT	AT	AT	AT	AT	AT	AT	AT	AT	AT	AT	AT	AT	AT	AT	AT	AT	AT
Ca22chr1A_C_albicans_SC5314-144454	GG	GT	GT	GT	GT	GT	GT	GT	GT	GT	GT	GT	GT	GT	GT	GT	GT	GT	GT
Ca22chr1A_C_albicans_SC5314-144477	TT	AA	AA	AA	AA	AA	AA	AA	AA	AA	AA	AA	AA	AA	AA	AA	AA	AA	AA
Ca22chr1A_C_albicans_SC5314-144538	CC	CT	CT	CT	CT	CT	CT	CT	CT	CT	CT	CT	CT	CT	CT	CT	CT	CT	CT
Ca22chr1A_C_albicans_SC5314-144678	AA	AG	AG	AG	AG	AG	AG	AG	AG	AG	AG	AG	AG	AG	AG	AG	AG	AG	AG
Ca22chr1A_C_albicans_SC5314-144717	CC	CT	CT	CT	CT	CT	CT	CT	CT	CT	CT	CT	CT	CT	CT	CT	CT	CT	CT
Ca22chr1A_C_albicans_SC5314-144750	CC	CT	CT	CT	CT	CT	CT	CT	CT	CT	CT	CT	CT	CT	CT	CT	CT	CT	CT
Ca22chr1A_C_albicans_SC5314-144782	AA	AG	AG	AG	AG	AG	AG	AG	AG	AG	AG	AG	AG	AG	AG	AG	AG	AG	AG
Ca22chr1A_C_albicans_SC5314-144990	TT	TC	TC	TC	TC	TC	TC	TC	TC	TC	TC	TC	TC	TC	TC	TC	TC	TC	TC
Ca22chr1A_C_albicans_SC5314-145006	TT	CC	CC	CC	CC	CC	CC	CC	CC	CC	CC	CC	CC	CC	CC	CC	CC	CC	CC
Ca22chr1A_C_albicans_SC5314-145116	TT	TA	TA	TA	TA	TA	TA	TA	TA	TA	TA	TA	TA	TA	TA	TA	TA	TA	TA
Ca22chr1A_C_albicans_SC5314-145150	TT	TC	TC	TC	TC	TC	TC	TC	TC	TC	TC	TC	TC	TC	TC	TC	TC	TC	TC
Ca22chr1A_C_albicans_SC5314-145153	GG	GT	GT	GT	GT	GT	GT	GT	GT	GT	GT	GT	GT	GT	GT	GT	GT	GT	GT
Ca22chr1A_C_albicans_SC5314-145154	TT	TC	TC	TC	TC	TC	TC	TC	TC	TC	TC	TC	TC	TC	TC	TC	TC	TC	TC
Ca22chr1A_C_albicans_SC5314-145164	CC	CG	CG	CG	CG	CG	CG	CG	CG	CG	CG	CG	CG	CG	CG	CG	CG	CG	CG
Ca22chr1A_C_albicans_SC5314-145171	TT	TC	TC	TC	TC	TC	TC	TC	TC	TC	TC	TC	TC	TC	TC	TC	TC	TC	TC
Ca22chr1A_C_albicans_SC5314-145403	CC	CT	CT	CT	CT	CT	CT	CT	CT	CT	CT	CT	CT	CT	CT	CT	CT	CT	CT
Ca22chr1A_C_albicans_SC5314-145810	TT	TA	TA	TA	TA	TA	TA	TA	TA	TA	TA	TA	TA	TA	TA	TA	TA	TA	TA
Ca22chr1A_C_albicans_SC5314-146357	GG	AA	AA	AA	AA	AA	AA	AA	AA	AA	AA	AA	AA	AA	AA	AA	AA	AA	AA
Ca22chr1A_C_albicans_SC5314-146394	CC	AA	AA	AA	AA	AA	AA	AA	AA	AA	AA	AA	AA	AA	AA	AA	AA	AA	AA
Ca22chr1A_C_albicans_SC5314-146399	AA	GG	GG	GG	GG	GG	GG	GG	GG	GG	GG	GG	GG	GG	GG	GG	GG	GG	GG
Ca22chr1A_C_albicans_SC5314-146441	AA	GG	GG	GG	GG	GG	GG	GG	GG	GG	GG	GG	GG	GG	GG	GG	GG	GG	GG
Ca22chr1A_C_albicans_SC5314-146442	AA	TT	TT	TT	TT	TT	TT	TT	TT	TT	TT	TT	TT	TT	TT	TT	TT	TT	TT
Ca22chr1A_C_albicans_SC5314-146667	AA	TT	TT	TT	TT	TT	TT	TT	TT	TT	TT	TT	TT	TT	TT	TT	TT	TT	TT
Ca22chr1A_C_albicans_SC5314-146773	GG	AA	AA	AA	AA	AA	AA	AA	AA	AA	AA	AA	AA	AA	AA	AA	AA	AA	AA
Ca22chr1A_C_albicans_SC5314-146834	TT	AA	AA	AA	AA	AA	AA	AA	AA	AA	AA	AA	AA	AA	AA	AA	AA	AA	AA
Ca22chr1A_C_albicans_SC5314-146856	GG	AA	AA	AA	AA	AA	AA	AA	AA	AA	AA	AA	AA	AA	AA	AA	AA	AA	AA
Ca22chr1A_C_albicans_SC5314-146860	TT	CC	CC	CC	CC	CC	CC	CC	CC	CC	CC	CC	CC	CC	CC	CC	CC	CC	CC
Ca22chr1A_C_albicans_SC5314-146863	CC	TT	TT	TT	TT	TT	TT	TT	TT	TT	TT	TT	TT	TT	TT	TT	TT	TT	TT
Ca22chr1A_C_albicans_SC5314-147012	GG	TT	TT	TT	TT	TT	TT	TT	TT	TT	TT	TT	TT	TT	TT	TT	TT	TT	TT
Ca22chr1A_C_albicans_SC5314-147240	AA	GG	GG	GG	GG	GG	GG	GG	GG	GG	GG	GG	GG	GG	GG	GG	GG	GG	GG
Ca22chr1A_C_albicans_SC5314-147322	AA	CC	CC	CC	CC	CC	CC	CC	CC	CC	CC	CC	CC	CC	CC	CC	CC	CC	CC
Ca22chr1A_C_albicans_SC5314-147724	GG	AA	AA	AA	AA	AA	AA	AA	AA	AA	AA	AA	AA	AA	AA	AA	AA	AA	AA
Ca22chr1A_C_albicans_SC5314-147761	TT	AA	AA	AA	AA	AA	AA	AA	AA	AA	AA	AA	AA	AA	AA	AA	AA	AA	AA
Ca22chr1A_C_albicans_SC5314-148053	CC	TT	TT	TT	TT	TT	TT	TT	TT	TT	TT	TT	TT	TT	TT	TT	TT	TT	TT
Ca22chr1A_C_albicans_SC5314-148096	GG	AA	AA	AA	AA	AA	AA	AA	AA	AA	AA	AA	AA	AA	AA	AA	AA	AA	AA
Ca22chr1A_C_albicans_SC5314-148173	TT	AA	AA	AA	AA	AA	AA	AA	AA	AA	AA	AA	AA	AA	AA	AA	AA	AA	AA
Ca22chr1A_C_albicans_SC5314-148324	TT	CC	CC	CC	CC	CC	CC	CC	CC	CC	CC	CC	CC	CC	CC	CC	CC	CC	CC
Ca22chr1A_C_albicans_SC5314-148458	AA	GG	GG	GG	GG	GG	GG	GG	GG	GG	GG	GG	GG	GG	GG	GG	GG	GG	GG
Ca22chr1A_C_albicans_SC5314-148584	CC	AA	AA	AA	AA	AA	AA	AA	AA	AA	AA	AA	AA	AA	AA	AA	AA	AA	AA
Ca22chr1A_C_albicans_SC5314-148650	CC	TT	TT	TT	TT	TT	TT	TT	TT	TT	TT	TT	TT	TT	TT	TT	TT	TT	TT
Ca22chr1A_C_albicans_SC5314-148673	AA	GG	GG	GG	GG	GG	GG	GG	GG	GG	GG	GG	GG	GG	GG	GG	GG	GG	GG
Ca22chr1A_C_albicans_SC5314-148727	TT	CC	CC	CC	CC	CC	CC	CC	CC	CC	CC	CC	CC	CC	CC	CC	CC	CC	CC
Ca22chr1A_C_albicans_SC5314-149042	GG	AA	AA	AA	AA	AA	AA	AA	AA	AA	AA	AA	AA	AA	AA	AA	AA	AA	AA
Ca22chr1A_C_albicans_SC5314-149239	CC	TT	TT	TT	TT	TT	TT	TT	TT	TT	TT	TT	TT	TT	TT	TT	TT	TT	TT
Ca22chr1A_C_albicans_SC5314-149248	GG	AA	AA	AA	AA	AA	AA	AA	AA	AA	AA	AA	AA	AA	AA	AA	AA	AA	AA
Ca22chr1A_C_albicans_SC5314-149369	AA	GG	GG	GG	GG	GG	GG	GG	GG	GG	GG	GG	GG	GG	GG	GG	GG	GG	GG
Ca22chr1A_C_albicans_SC5314-149533	AA	AG	AG	AG	AG	AG	AG	AG	AG	AG	AG	AG	AG	AG	AG	AG	AG	AG	AG
Ca22chr1A_C_albicans_SC5314-149681	TT	TC	TC	TC	TC	TC	TC	TC	TC	TC	TC	TC	TC	TC	TC	TC	TC	TC	TC
Ca22chr1A_C_albicans_SC5314-149712	AA	AG	AG	AG	AG	AG	AG	AG	AG	AG	AG	AG	AG	AG	AG	AG	AG	AG	AG
Ca22chr1A_C_albicans_SC5314-149779	TT	AA	AA	AA	AA	AA	AA	AA	AA	AA	AA	AA	AA	AA	AA	AA	AA	AA	AA
Ca22chr1A_C_albicans_SC5314-150089	TT	AA	AA	AA	AA	AA	AA	AA	AA	AA	AA	AA	AA	AA	AA	AA	AA	AA	AA
Ca22chr1A_C_albicans_SC5314-150327	CC	TT	TT	TT	TT	TT	TT	TT	TT	TT	TT	TT	TT	TT	TT	TT	TT	TT	TT
Ca22chr1A_C_albicans_SC5314-150337	TT	CC	CC	CC	CC	CC	CC	CC	CC	CC	CC	CC	CC	CC	CC	CC	CC	CC	CC
Ca22chr1A_C_albicans_SC5314-150485	GG	AA	AA	AA	AA	AA	AA	AA	AA	AA	AA	AA	AA	AA	AA	AA	AA	AA	AA
Ca22chr1A_C_albicans_SC5314-150509	CC	TT	TT	TT	TT	TT	TT	TT	TT	TT	TT	TT	TT	TT	TT	TT	TT	TT	TT
Ca22chr1A_C_albicans_SC5314-150579	CC	TT	TT	TT	TT	TT	TT	TT	TT	TT	TT	TT	TT	TT	TT	TT	TT	TT	TT
Ca22chr1A_C_albicans_SC5314-150584	CC	TT	TT	TT	TT	TT	TT	TT	TT	TT	TT	TT	TT	TT	TT	TT	TT	TT	TT
Ca22chr1A_C_albicans_SC5314-150712	CC	TT	TT	TT	TT	TT	TT	TT	TT	TT	TT	TT	TT	TT	TT	TT	TT	TT	TT
Ca22chr1A_C_albicans_SC5314-150732	GG	TT	TT	TT	TT	TT	TT	TT	TT	TT	TT	TT	TT	TT	TT	TT	TT	TT	TT
Ca22chr1A_C_albicans_SC5314-150823	TT	CC	CC	CC	CC	CC	CC	CC	CC	CC	CC	CC	CC	CC	CC	CC	CC	CC	CC
Ca22chr1A_C_albicans_SC5314-150824	TT	CC	CC	CC	CC	CC	CC	CC	CC	CC	CC	CC	CC	CC	CC	CC	CC	CC	CC
Ca22chr1A_C_albicans_SC5314-150832	AA	GG	GG	GG	GG	GG	GG	GG	GG	GG	GG	GG	GG	GG	GG	GG	GG	GG	GG
Ca22chr1A_C_albicans_SC5314-150835	AA	GG	GG	GG	GG	GG	GG	GG	GG	GG	GG	GG	GG	GG	GG	GG	GG	GG	GG
Ca22chr1A_C_albicans_SC5314-150984	GG	AA	AA	AA	AA	AA	AA	AA	AA	AA	AA	AA	AA	AA	AA	AA	AA	AA	AA
Ca22chr1A_C_albicans_SC5314-151054	AA	GG	GG	GG	GG	GG	GG	GG	GG	GG	GG	GG	GG	GG	GG	GG	GG	GG	GG
Ca22chr1A_C_albicans_SC5314-151129	CC	GG	GG	GG	GG	GG	GG	GG	GG	GG	GG	GG	GG	GG	GG	GG	GG	GG	GG
Ca22chr1A_C_albicans_SC5314-151162	GG	GA	GA	GA	GA	GA	GA	GA	GA	GA	GA	GA	GA	GA	GA	GA	GA	GA	GA
Ca22chr1A_C_albicans_SC5314-151164	AA	AG	AG	AG	AG	AG	AG	AG	AG	AG	AG	AG	AG	AG	AG	AG	AG	AG	AG
Ca22chr1A_C_albicans_SC5314-151499	AA	AT	AT	AT	AT	AT	AT	AT	AT	AT	AT	AT	AT	AT	AT	AT	AT	AT	AT
Ca22chr1A_C_albicans_SC5314-151502	AA	AG	AG	AG	AG	AG	AG	AG	AG	AG	AG	AG	AG	AG	AG	AG	AG	AG	AG
Ca22chr1A_C_albicans_SC5314-151522	GG	GA	GA	GA	GA	GA	GA	GA	GA	GA	GA	GA	GA	GA	GA	GA	GA	GA	GA
Ca22chr1A_C_albicans_SC5314-151543	GG	AA	AA	AA	AA	AA	AA	AA	AA	AA	AA	AA	AA	AA	AA	AA	AA	AA	AA
Ca22chr1A_C_albicans_SC5314-151699	CC	TT	TT	TT	TT	TT	TT	TT	TT	TT	TT	TT	TT	TT	TT	TT	TT	TT	TT
Ca22chr1A_C_albicans_SC5314-151762	AA	AT	AT	AT	AT	AT	AT	AT	AT	AT	AT	AT	AT	AT	AT	AT	AT	AT	AT
Ca22chr1A_C_albicans_SC5314-151836	TT	TC	TC	TC	TC	TC	TC	TC	TC	TC	TC	TC	TC	TC	TC	TC	TC	TC	TC
Ca22chr1A_C_albicans_SC5314-152266	AA	AG	AG	AG	AG	AG	AG	AG	AG	AG	AG	AG	AG	AG	AG	AG	AG	AG	AG
Ca22chr1A_C_albicans_SC5314-152300	AA	TT	TT	TT	TT	TT	TT	TT	TT	TT	TT	TT	TT	TT	TT	TT	TT	TT	TT
Ca22chr1A_C_albicans_SC5314-152339	AA	AG	AG	AG	AG	AG	AG	AG	AG	AG	AG	AG	AG	AG	AG	AG	AG	AG	AG
Ca22chr1A_C_albicans_SC5314-152501	AA	AG	AG	AG	AG	AG	AG	AG	AG	AG	AG	AG	AG	AG	AG	AG	AG	AG	AG
Ca22chr1A_C_albicans_SC5314-152507	CC	CG	CG	CG	CG	CG	CG	CG	CG	CG	CG	CG	CG	CG	CG	CG	CG	CG	CG
Ca22chr1A_C_albicans_SC5314-152525	CC	TT	TT	TT	TT	TT	TT	TT	TT	TT	TT	TT	TT	TT	TT	TT	TT	TT	TT
Ca22chr1A_C_albicans_SC5314-152560	CC	CT	CT	CT	CT	CT	CT	CT	CT	CT	CT	CT	CT	CT	CT	CT	CT	CT	CT
Ca22chr1A_C_albicans_SC5314-152656	CC	CT	CT	CT	CT	CT	CT	CT	CT	CT	CT	CT	CT	CT	CT	CT	CT	CT	CT
Ca22chr1A_C_albicans_SC5314-152658	AA	GG	GG	GG	GG	GG	GG	GG	GG	GG	GG	GG	GG	GG	GG	GG	GG	GG	GG
Ca22chr1A_C_albicans_SC5314-152690	CC	TT	TT	TT	TT	TT	TT	TT	TT	TT	TT	TT	TT	TT	TT	TT	TT	TT	TT
Ca22chr1A_C_albicans_SC5314-152772	GG	GA	GA	GA	GA	GA	GA	GA	GA	GA	GA	GA	GA	GA	GA	GA	GA	GA	GA
Ca22chr1A_C_albicans_SC5314-153099	TT	CC	CC	CC	CC	CC	CC	CC	CC	CC	CC	CC	CC	CC	CC	CC	CC	CC	CC
Ca22chr1A_C_albicans_SC5314-153205	CC	CT	CT	CT	CT	CT	CT	CT	CT	CT	CT	CT	CT	CT	CT	CT	CT	CT	CT
Ca22chr1A_C_albicans_SC5314-153257	CC	TT	TT	TT	TT	TT	TT	TT	TT	TT	TT	TT	TT	TT	TT	TT	TT	TT	TT
Ca22chr1A_C_albicans_SC5314-153565	AA	AG	AG	AG	AG	AG	AG	AG	AG	AG	AG	AG	AG	AG	AG	AG	AG	AG	AG
Ca22chr1A_C_albicans_SC5314-153613	TT	AA	AA	AA	AA	AA	AA	AA	AA	AA	AA	AA	AA	AA	AA	AA	AA	AA	AA
Ca22chr1A_C_albicans_SC5314-153750	TT	TC	TC	TC	TC	TC	TC	TC	TC	TC	TC	TC	TC	TC	TC	TC	TC	TC	TC
Ca22chr1A_C_albicans_SC5314-153845	GG	GA	GA	GA	GA	GA	GA	GA	GA	GA	GA	GA	GA	GA	GA	GA	GA	GA	GA
Ca22chr1A_C_albicans_SC5314-153932	TT	TC	TC	TC	TC	TC	TC	TC	TC	TC	TC	TC	TC	TC	TC	TC	TC	TC	TC
Ca22chr1A_C_albicans_SC5314-154041	AA	GG	GG	GG	GG	GG	GG	GG	GG	GG	GG	GG	GG	GG	GG	GG	GG	GG	GG
Ca22chr1A_C_albicans_SC5314-154153	AA	GG	GG	GG	GG	GG	GG	GG	GG	GG	GG	GG	GG	GG	GG	GG	GG	GG	GG
Ca22chr1A_C_albicans_SC5314-154228	AA	AT	AT	AT	AT	AT	AT	AT	AT	AT	AT	AT	AT	AT	AT	AT	AT	AT	AT
Ca22chr1A_C_albicans_SC5314-154250	CC	CA	CA	CA	CA	CA	CA	CA	CA	CA	CA	CA	CA	CA	CA	CA	CA	CA	CA
Ca22chr1A_C_albicans_SC5314-154294	CC	CT	CT	CT	CT	CT	CT	CT	CT	CT	CT	CT	CT	CT	CT	CT	CT	CT	CT
Ca22chr1A_C_albicans_SC5314-154317	CC	CT	CT	CT	CT	CT	CT	CT	CT	CT	CT	CT	CT	CT	CT	CT	CT	CT	CT
Ca22chr1A_C_albicans_SC5314-154397	AA	AG	AG	AG	AG	AG	AG	AG	AG	AG	AG	AG	AG	AG	AG	AG	AG	AG	AG
Ca22chr1A_C_albicans_SC5314-154457	AA	AT	AT	AT	AT	AT	AT	AT	AT	AT	AT	AT	AT	AT	AT	AT	AT	AT	AT
Ca22chr1A_C_albicans_SC5314-154566	CC	CA	CA	CA	CA	CA	CA	CA	CA	CA	CA	CA	CA	CA	CA	CA	CA	CA	CA
Ca22chr1A_C_albicans_SC5314-154567	GG	AA	AA	AA	AA	AA	AA	AA	AA	AA	AA	AA	AA	AA	AA	AA	AA	AA	AA
Ca22chr1A_C_albicans_SC5314-154601	AA	TT	TT	TT	TT	TT	TT	TT	TT	TT	TT	TT	TT	TT	TT	TT	TT	TT	TT
Ca22chr1A_C_albicans_SC5314-154634	TT	TC	TC	TC	TC	TC	TC	TC	TC	TC	TC	TC	TC	TC	TC	TC	TC	TC	TC
Ca22chr1A_C_albicans_SC5314-154858	AA	AG	AG	AG	AG	AG	AG	AG	AG	AG	AG	AG	AG	AG	AG	AG	AG	AG	AG
Ca22chr1A_C_albicans_SC5314-155029	AA	TT	AT	AT	AT	AT	AT	AT	AT	AT	AT	AT	AT	AT	AT	AT	AT	AT	AT
Ca22chr1A_C_albicans_SC5314-155144	AA	GG	AG	AG	AG	AG	AG	AG	AG	AG	AG	AG	AG	AG	AG	AG	AG	AG	AG
Ca22chr1A_C_albicans_SC5314-155345	AA	AA	AG	AG	AG	AG	AG	AG	AG	AG	AG	AG	AG	AG	AG	AG	AG	AG	AG
Ca22chr1A_C_albicans_SC5314-155814	TT	TA	TA	TA	TA	TA	TA	TA	TA	TA	TA	TA	TA	TA	TA	TA	TA	TA	TA
Ca22chr1A_C_albicans_SC5314-155815	TT	TA	TA	TA	TA	TA	TA	TA	TA	TA	TA	TA	TA	TA	TA	TA	TA	TA	TA
Ca22chr1A_C_albicans_SC5314-155821	GG	GA	GA	GA	GA	GA	GA	GA	GA	GA	GA	GA	GA	GA	GA	GA	GA	GA	GA
Ca22chr1A_C_albicans_SC5314-155841	AA	TT	TT	TT	TT	TT	TT	TT	TT	TT	TT	TT	TT	TT	TT	TT	TT	TT	TT
Ca22chr1A_C_albicans_SC5314-155916	CC	CT	CT	CT	CT	CT	CT	CT	CT	CT	CT	CT	CT	CT	CT	CT	CT	CT	CT
Ca22chr1A_C_albicans_SC5314-156375	CC	TT	TT	TT	TT	TT	TT	TT	TT	TT	TT	TT	TT	TT	TT	TT	TT	TT	TT
Ca22chr1A_C_albicans_SC5314-156379	CC	TT	TT	TT	TT	TT	TT	TT	TT	TT	TT	TT	TT	TT	TT	TT	TT	TT	TT
Ca22chr1A_C_albicans_SC5314-156387	TT	TC	TC	TC	TC	TC	TC	TC	TC	TC	TC	TC	TC	TC	TC	TC	TC	TC	TC
Ca22chr1A_C_albicans_SC5314-156508	AA	AC	AC	AC	AC	AC	AC	AC	AC	AC	AC	AC	AC	AC	AC	AC	AC	AC	AC
Ca22chr1A_C_albicans_SC5314-156586	CC	CT	CT	CT	CT	CT	CT	CT	CT	CT	CT	CT	CT	CT	CT	CT	CT	CT	CT
Ca22chr1A_C_albicans_SC5314-156588	CC	CT	CT	CT	CT	CT	CT	CT	CT	CT	CT	CT	CT	CT	CT	CT	CT	CT	CT
Ca22chr1A_C_albicans_SC5314-156738	GG	GA	GA	GA	GA	GA	GA	GA	GA	GA	GA	GA	GA	GA	GA	GA	GA	GA	GA
Ca22chr1A_C_albicans_SC5314-156783	CC	CT	CT	CT	CT	CT	CT	CT	CT	CT	CT	CT	CT	CT	CT	CT	CT	CT	CT
Ca22chr1A_C_albicans_SC5314-156837	CC	CT	CT	CT	CT	CT	CT	CT	CT	CT	CT	CT	CT	CT	CT	CT	CT	CT	CT
Ca22chr1A_C_albicans_SC5314-156840	TT	TC	TC	TC	TC	TC	TC	TC	TC	TC	TC	TC	TC	TC	TC	TC	TC	TC	TC
Ca22chr1A_C_albicans_SC5314-156870	AA	GG	GG	GG	GG	GG	GG	GG	GG	GG	GG	GG	GG	GG	GG	GG	GG	GG	GG
Ca22chr1A_C_albicans_SC5314-157227	TT	TC	TC	TC	TC	TC	TC	TC	TC	TC	TC	TC	TC	TC	TC	TC	TC	TC	TC
Ca22chr1A_C_albicans_SC5314-157258	GG	CC	CC	CC	CC	CC	CC	CC	CC	CC	CC	CC	CC	CC	CC	CC	CC	CC	CC
Ca22chr1A_C_albicans_SC5314-157376	GG	GA	GA	GA	GA	GA	GA	GA	GA	GA	GA	GA	GA	GA	GA	GA	GA	GA	GA
Ca22chr1A_C_albicans_SC5314-157444	CC	TT	TT	TT	TT	TT	TT	TT	TT	TT	TT	TT	TT	TT	TT	TT	TT	TT	TT
Ca22chr1A_C_albicans_SC5314-157464	GG	AA	AA	AA	AA	AA	AA	AA	AA	AA	AA	AA	AA	AA	AA	AA	AA	AA	AA
Ca22chr1A_C_albicans_SC5314-157683	GG	GA	GA	GA	GA	GA	GA	GA	GA	GA	GA	GA	GA	GA	GA	GA	GA	GA	GA
Ca22chr1A_C_albicans_SC5314-157692	CC	CT	CT	CT	CT	CT	CT	CT	CT	CT	CT	CT	CT	CT	CT	CT	CT	CT	CT
Ca22chr1A_C_albicans_SC5314-157700	TT	TC	TC	TC	TC	TC	TC	TC	TC	TC	TC	TC	TC	TC	TC	TC	TC	TC	TC
Ca22chr1A_C_albicans_SC5314-157705	CC	CG	CG	CG	CG	CG	CG	CG	CG	CG	CG	CG	CG	CG	CG	CG	CG	CG	CG
Ca22chr1A_C_albicans_SC5314-157804	AA	AT	AT	AT	AT	AT	AT	AT	AT	AT	AT	AT	AT	AT	AT	AT	AT	AT	AT
Ca22chr1A_C_albicans_SC5314-157855	GG	GT	GT	GT	GT	GT	GT	GT	GT	GT	GT	GT	GT	GT	GT	GT	GT	GT	GT
Ca22chr1A_C_albicans_SC5314-157871	AA	AG	AG	AG	AG	AG	AG	AG	AG	AG	AG	AG	AG	AG	AG	AG	AG	AG	AG
Ca22chr1A_C_albicans_SC5314-157960	AA	AG	AG	AG	AG	AG	AG	AG	AG	AG	AG	AG	AG	AG	AG	AG	AG	AG	AG
Ca22chr1A_C_albicans_SC5314-158080	AA	AC	AC	AC	AC	AC	AC	AC	AC	AC	AC	AC	AC	AC	AC	AC	AC	AC	AC
Ca22chr1A_C_albicans_SC5314-158103	GG	GA	GA	GA	GA	GA	GA	GA	GA	GA	GA	GA	GA	GA	GA	GA	GA	GA	GA
Ca22chr1A_C_albicans_SC5314-158126	TT	CC	CC	CC	CC	CC	CC	CC	CC	CC	CC	CC	CC	CC	CC	CC	CC	CC	CC
Ca22chr1A_C_albicans_SC5314-158214	CC	CG	CG	CG	CG	CG	CG	CG	CG	CG	CG	CG	CG	CG	CG	CG	CG	CG	CG
Ca22chr1A_C_albicans_SC5314-158229	CC	CA	CA	CA	CA	CA	CA	CA	CA	CA	CA	CA	CA	CA	CA	CA	CA	CA	CA
Ca22chr1A_C_albicans_SC5314-158317	AA	AT	AT	AT	AT	AT	AT	AT	AT	AT	AT	AT	AT	AT	AT	AT	AT	AT	AT
Ca22chr1A_C_albicans_SC5314-158318	AA	AG	AG	AG	AG	AG	AG	AG	AG	AG	AG	AG	AG	AG	AG	AG	AG	AG	AG
Ca22chr1A_C_albicans_SC5314-158357	CC	CT	CT	CT	CT	CT	CT	CT	CT	CT	CT	CT	CT	CT	CT	CT	CT	CT	CT
Ca22chr1A_C_albicans_SC5314-158384	CC	CT	CT	CT	CT	CT	CT	CT	CT	CT	CT	CT	CT	CT	CT	CT	CT	CT	CT
Ca22chr1A_C_albicans_SC5314-158649	CC	CG	CG	CG	CG	CG	CG	CG	CG	CG	CG	CG	CG	CG	CG	CG	CG	CG	CG
Ca22chr1A_C_albicans_SC5314-158694	TT	CC	CC	CC	CC	CC	CC	CC	CC	CC	CC	CC	CC	CC	CC	CC	CC	CC	CC
Ca22chr1A_C_albicans_SC5314-158991	AA	GG	GG	GG	GG	GG	GG	GG	GG	GG	GG	GG	GG	GG	GG	GG	GG	GG	GG
Ca22chr1A_C_albicans_SC5314-159021	AA	GG	GG	GG	GG	GG	GG	GG	GG	GG	GG	GG	GG	GG	GG	GG	GG	GG	GG
Ca22chr1A_C_albicans_SC5314-159129	AA	GG	GG	GG	GG	GG	GG	GG	GG	GG	GG	GG	GG	GG	GG	GG	GG	GG	GG
Ca22chr1A_C_albicans_SC5314-159192	GG	GT	GT	GT	GT	GT	GT	GT	GT	GT	GT	GT	GT	GT	GT	GT	GT	GT	GT
Ca22chr1A_C_albicans_SC5314-159473	GG	GA	GA	GA	GA	GA	GA	GA	GA	GA	GA	GA	GA	GA	GA	GA	GA	GA	GA
Ca22chr1A_C_albicans_SC5314-159525	AA	GG	GG	GG	GG	GG	GG	GG	GG	GG	GG	GG	GG	GG	GG	GG	GG	GG	GG
Ca22chr1A_C_albicans_SC5314-159714	CC	CT	CT	CT	CT	CT	CT	CT	CT	CT	CT	CT	CT	CT	CT	CT	CT	CT	CT
Ca22chr1A_C_albicans_SC5314-159755	GG	GA	GA	GA	GA	GA	GA	GA	GA	GA	GA	GA	GA	GA	GA	GA	GA	GA	GA
Ca22chr1A_C_albicans_SC5314-159846	AA	AC	AC	AC	AC	AC	AC	AC	AC	AC	AC	AC	AC	AC	AC	AC	AC	AC	AC
Ca22chr1A_C_albicans_SC5314-160035	CC	CT	CT	CT	CT	CT	CT	CT	CT	CT	CT	CT	CT	CT	CT	CT	CT	CT	CT
Ca22chr1A_C_albicans_SC5314-160131	AA	AG	AG	AG	AG	AG	AG	AG	AG	AG	AG	AG	AG	AG	AG	AG	AG	AG	AG
Ca22chr1A_C_albicans_SC5314-160139	CC	CT	CT	CT	CT	CT	CT	CT	CT	CT	CT	CT	CT	CT	CT	CT	CT	CT	CT
Ca22chr1A_C_albicans_SC5314-160153	TT	GG	GG	GG	GG	GG	GG	GG	GG	GG	GG	GG	GG	GG	GG	GG	GG	GG	GG
Ca22chr1A_C_albicans_SC5314-160176	AA	AT	AT	AT	AT	AT	AT	AT	AT	AT	AT	AT	AT	AT	AT	AT	AT	AT	AT
Ca22chr1A_C_albicans_SC5314-160179	AA	AG	AG	AG	AG	AG	AG	AG	AG	AG	AG	AG	AG	AG	AG	AG	AG	AG	AG
Ca22chr1A_C_albicans_SC5314-160230	TT	AA	AA	AA	AA	AA	AA	AA	AA	AA	AA	AA	AA	AA	AA	AA	AA	AA	AA
Ca22chr1A_C_albicans_SC5314-160577	GG	GA	GA	GA	GA	GA	GA	GA	GA	GA	GA	GA	GA	GA	GA	GA	GA	GA	GA
Ca22chr1A_C_albicans_SC5314-160620	AA	CC	CC	CC	CC	CC	CC	CC	CC	CC	CC	CC	CC	CC	CC	CC	CC	CC	CC
Ca22chr1A_C_albicans_SC5314-160624	TT	GG	GG	GG	GG	GG	GG	GG	GG	GG	GG	GG	GG	GG	GG	GG	GG	GG	GG
Ca22chr1A_C_albicans_SC5314-160661	TT	CC	CC	CC	CC	CC	CC	CC	CC	CC	CC	CC	CC	CC	CC	CC	CC	CC	CC
Ca22chr1A_C_albicans_SC5314-160776	CC	AA	AA	AA	AA	AA	AA	AA	AA	AA	AA	AA	AA	AA	AA	AA	AA	AA	AA
Ca22chr1A_C_albicans_SC5314-160778	AA	AG	AG	AG	AG	AG	AG	AG	AG	AG	AG	AG	AG	AG	AG	AG	AG	AG	AG
Ca22chr1A_C_albicans_SC5314-160941	AA	GG	GG	GG	GG	GG	GG	GG	GG	GG	GG	GG	GG	GG	GG	GG	GG	GG	GG
Ca22chr1A_C_albicans_SC5314-161212	TT	CC	CC	CC	CC	CC	CC	CC	CC	CC	CC	CC	CC	CC	CC	CC	CC	CC	CC
Ca22chr1A_C_albicans_SC5314-161417	TT	CC	CC	CC	CC	CC	CC	CC	CC	CC	CC	CC	CC	CC	CC	CC	CC	CC	CC
Ca22chr1A_C_albicans_SC5314-161784	CC	TT	TT	TT	TT	TT	TT	TT	TT	TT	TT	TT	TT	TT	TT	TT	TT	TT	TT
Ca22chr1A_C_albicans_SC5314-161817	GG	GA	GA	GA	GA	GA	GA	GA	GA	GA	GA	GA	GA	GA	GA	GA	GA	GA	GA
Ca22chr1A_C_albicans_SC5314-161893	AA	AC	AC	AC	AC	AC	AC	AC	AC	AC	AC	AC	AC	AC	AC	AC	AC	AC	AC
Ca22chr1A_C_albicans_SC5314-161953	GG	AA	AA	AA	AA	AA	AA	AA	AA	AA	AA	AA	AA	AA	AA	AA	AA	AA	AA
Ca22chr1A_C_albicans_SC5314-161975	CC	TT	TT	TT	TT	TT	TT	TT	TT	TT	TT	TT	TT	TT	TT	TT	TT	TT	TT
Ca22chr1A_C_albicans_SC5314-162010	CC	CT	CT	CT	CT	CT	CT	CT	CT	CT	CT	CT	CT	CT	CT	CT	CT	CT	CT
Ca22chr1A_C_albicans_SC5314-162048	GG	TT	TT	TT	TT	TT	TT	TT	TT	TT	TT	TT	TT	TT	TT	TT	TT	TT	TT
Ca22chr1A_C_albicans_SC5314-162055	TT	TC	TC	TC	TC	TC	TC	TC	TC	TC	TC	TC	TC	TC	TC	TC	TC	TC	TC
Ca22chr1A_C_albicans_SC5314-162151	AA	AG	AG	AG	AG	AG	AG	AG	AG	AG	AG	AG	AG	AG	AG	AG	AG	AG	AG
Ca22chr1A_C_albicans_SC5314-162208	GG	AA	AA	AA	AA	AA	AA	AA	AA	AA	AA	AA	AA	AA	AA	AA	AA	AA	AA
Ca22chr1A_C_albicans_SC5314-162217	CC	CT	CT	CT	CT	CT	CT	CT	CT	CT	CT	CT	CT	CT	CT	CT	CT	CT	CT
Ca22chr1A_C_albicans_SC5314-162334	GG	GA	GA	GA	GA	GA	GA	GA	GA	GA	GA	GA	GA	GA	GA	GA	GA	GA	GA
Ca22chr1A_C_albicans_SC5314-162364	TT	CC	CC	CC	CC	CC	CC	CC	CC	CC	CC	CC	CC	CC	CC	CC	CC	CC	CC
Ca22chr1A_C_albicans_SC5314-162373	CC	CT	CT	CT	CT	CT	CT	CT	CT	CT	CT	CT	CT	CT	CT	CT	CT	CT	CT
Ca22chr1A_C_albicans_SC5314-162439	TT	CC	CC	CC	CC	CC	CC	CC	CC	CC	CC	CC	CC	CC	CC	CC	CC	CC	CC
Ca22chr1A_C_albicans_SC5314-162443	GG	GC	GC	GC	GC	GC	GC	GC	GC	GC	GC	GC	GC	GC	GC	GC	GC	GC	GC
Ca22chr1A_C_albicans_SC5314-162522	GG	GT	GT	GT	GT	GT	GT	GT	GT	GT	GT	GT	GT	GT	GT	GT	GT	GT	GT
Ca22chr1A_C_albicans_SC5314-162550	AA	GG	GG	GG	GG	GG	GG	GG	GG	GG	GG	GG	GG	GG	GG	GG	GG	GG	GG
Ca22chr1A_C_albicans_SC5314-162571	TT	AA	AA	AA	AA	AA	AA	AA	AA	AA	AA	AA	AA	AA	AA	AA	AA	AA	AA
Ca22chr1A_C_albicans_SC5314-162573	TT	CC	CC	CC	CC	CC	CC	CC	CC	CC	CC	CC	CC	CC	CC	CC	CC	CC	CC
Ca22chr1A_C_albicans_SC5314-162578	AA	CC	CC	CC	CC	CC	CC	CC	CC	CC	CC	CC	CC	CC	CC	CC	CC	CC	CC
Ca22chr1A_C_albicans_SC5314-162591	TT	GG	GG	GG	GG	GG	GG	GG	GG	GG	GG	GG	GG	GG	GG	GG	GG	GG	GG
Ca22chr1A_C_albicans_SC5314-162793	GG	GA	GA	GA	GA	GA	GA	GA	GA	GA	GA	GA	GA	GA	GA	GA	GA	GA	GA
Ca22chr1A_C_albicans_SC5314-162834	GG	GA	GA	GA	GA	GA	GA	GA	GA	GA	GA	GA	GA	GA	GA	GA	GA	GA	GA
Ca22chr1A_C_albicans_SC5314-162851	CC	CA	CA	CA	CA	CA	CA	CA	CA	CA	CA	CA	CA	CA	CA	CA	CA	CA	CA
Ca22chr1A_C_albicans_SC5314-162891	GG	AA	AA	AA	AA	AA	AA	AA	AA	AA	AA	AA	AA	AA	AA	AA	AA	AA	AA
Ca22chr1A_C_albicans_SC5314-162944	GG	GA	GA	GA	GA	GA	GA	GA	GA	GA	GA	GA	GA	GA	GA	GA	GA	GA	GA
Ca22chr1A_C_albicans_SC5314-163026	GG	GA	GA	GA	GA	GA	GA	GA	GA	GA	GA	GA	GA	GA	GA	GA	GA	GA	GA
Ca22chr1A_C_albicans_SC5314-163178	AA	AG	AG	AG	AG	AG	AG	AG	AG	AG	AG	AG	AG	AG	AG	AG	AG	AG	AG
Ca22chr1A_C_albicans_SC5314-163182	AA	AG	AG	AG	AG	AG	AG	AG	AG	AG	AG	AG	AG	AG	AG	AG	AG	AG	AG
Ca22chr1A_C_albicans_SC5314-163189	TT	TA	TA	TA	TA	TA	TA	TA	TA	TA	TA	TA	TA	TA	TA	TA	TA	TA	TA
Ca22chr1A_C_albicans_SC5314-163195	TT	TC	TC	TC	TC	TC	TC	TC	TC	TC	TC	TC	TC	TC	TC	TC	TC	TC	TC
Ca22chr1A_C_albicans_SC5314-163196	AA	GG	GG	GG	GG	GG	GG	GG	GG	GG	GG	GG	GG	GG	GG	GG	GG	GG	GG
Ca22chr1A_C_albicans_SC5314-163319	CC	CT	CT	CT	CT	CT	CT	CT	CT	CT	CT	CT	CT	CT	CT	CT	CT	CT	CT
Ca22chr1A_C_albicans_SC5314-163421	TT	TC	TC	TC	TC	TC	TC	TC	TC	TC	TC	TC	TC	TC	TC	TC	TC	TC	TC
Ca22chr1A_C_albicans_SC5314-163472	CC	CG	CG	CG	CG	CG	CG	CG	CG	CG	CG	CG	CG	CG	CG	CG	CG	CG	CG
Ca22chr1A_C_albicans_SC5314-163493	CC	TT	TT	TT	TT	TT	TT	TT	TT	TT	TT	TT	TT	TT	TT	TT	TT	TT	TT
Ca22chr1A_C_albicans_SC5314-163517	AA	AG	AG	AG	AG	AG	AG	AG	AG	AG	AG	AG	AG	AG	AG	AG	AG	AG	AG
Ca22chr1A_C_albicans_SC5314-163529	GG	GA	GA	GA	GA	GA	GA	GA	GA	GA	GA	GA	GA	GA	GA	GA	GA	GA	GA
Ca22chr1A_C_albicans_SC5314-163580	GG	GA	GA	GA	GA	GA	GA	GA	GA	GA	GA	GA	GA	GA	GA	GA	GA	GA	GA
Ca22chr1A_C_albicans_SC5314-163638	TT	TA	TA	TA	TA	TA	TA	TA	TA	TA	TA	TA	TA	TA	TA	TA	TA	TA	TA
Ca22chr1A_C_albicans_SC5314-163672	CC	CT	CT	CT	CT	CT	CT	CT	CT	CT	CT	CT	CT	CT	CT	CT	CT	CT	CT
Ca22chr1A_C_albicans_SC5314-163676	TT	TC	TC	TC	TC	TC	TC	TC	TC	TC	TC	TC	TC	TC	TC	TC	TC	TC	TC
Ca22chr1A_C_albicans_SC5314-163806	AA	TT	TT	TT	TT	TT	TT	TT	TT	TT	TT	TT	TT	TT	TT	TT	TT	TT	TT
Ca22chr1A_C_albicans_SC5314-163955	AA	GG	GG	GG	GG	GG	GG	GG	GG	GG	GG	GG	GG	GG	GG	GG	GG	GG	GG
Ca22chr1A_C_albicans_SC5314-164046	GG	CC	CC	CC	CC	CC	CC	CC	CC	CC	CC	CC	CC	CC	CC	CC	CC	CC	CC
Ca22chr1A_C_albicans_SC5314-164072	CC	CT	CT	CT	CT	CT	CT	CT	CT	CT	CT	CT	CT	CT	CT	CT	CT	CT	CT
Ca22chr1A_C_albicans_SC5314-164268	CC	GG	GG	GG	GG	GG	GG	GG	GG	GG	GG	GG	GG	GG	GG	GG	GG	GG	GG
Ca22chr1A_C_albicans_SC5314-164342	AA	AG	AG	AG	AG	AG	AG	AG	AG	AG	AG	AG	AG	AG	AG	AG	AG	AG	AG
Ca22chr1A_C_albicans_SC5314-164417	GG	GA	GA	GA	GA	GA	GA	GA	GA	GA	GA	GA	GA	GA	GA	GA	GA	GA	GA
Ca22chr1A_C_albicans_SC5314-164458	TT	TG	TG	TG	TG	TG	TG	TG	TG	TG	TG	TG	TG	TG	TG	TG	TG	TG	TG
Ca22chr1A_C_albicans_SC5314-164461	TT	TG	TG	TG	TG	TG	TG	TG	TG	TG	TG	TG	TG	TG	TG	TG	TG	TG	TG
Ca22chr1A_C_albicans_SC5314-164487	GG	CC	CC	CC	CC	CC	CC	CC	CC	CC	CC	CC	CC	CC	CC	CC	CC	CC	CC
Ca22chr1A_C_albicans_SC5314-164488	TT	TA	TA	TA	TA	TA	TA	TA	TA	TA	TA	TA	TA	TA	TA	TA	TA	TA	TA
Ca22chr1A_C_albicans_SC5314-164550	TT	TC	TC	TC	TC	TC	TC	TC	TC	TC	TC	TC	TC	TC	TC	TC	TC	TC	TC
Ca22chr1A_C_albicans_SC5314-164631	TT	AA	AA	AA	AA	AA	AA	AA	AA	AA	AA	AA	AA	AA	AA	AA	AA	AA	AA
Ca22chr1A_C_albicans_SC5314-164638	GG	AA	AA	AA	AA	AA	AA	AA	AA	AA	AA	AA	AA	AA	AA	AA	AA	AA	AA
Ca22chr1A_C_albicans_SC5314-164658	GG	AA	AA	AA	AA	AA	AA	AA	AA	AA	AA	AA	AA	AA	AA	AA	AA	AA	AA
Ca22chr1A_C_albicans_SC5314-164691	AA	GG	GG	GG	GG	GG	GG	GG	GG	GG	GG	GG	GG	GG	GG	GG	GG	GG	GG
Ca22chr1A_C_albicans_SC5314-164695	GG	GA	GA	GA	GA	GA	GA	GA	GA	GA	GA	GA	GA	GA	GA	GA	GA	GA	GA
Ca22chr1A_C_albicans_SC5314-164711	TT	TC	TC	TC	TC	TC	TC	TC	TC	TC	TC	TC	TC	TC	TC	TC	TC	TC	TC
Ca22chr1A_C_albicans_SC5314-164746	TT	TC	TC	TC	TC	TC	TC	TC	TC	TC	TC	TC	TC	TC	TC	TC	TC	TC	TC
Ca22chr1A_C_albicans_SC5314-164865	CC	CA	CA	CA	CA	CA	CA	CA	CA	CA	CA	CA	CA	CA	CA	CA	CA	CA	CA
Ca22chr1A_C_albicans_SC5314-164879	GG	GA	GA	GA	GA	GA	GA	GA	GA	GA	GA	GA	GA	GA	GA	GA	GA	GA	GA
Ca22chr1A_C_albicans_SC5314-164931	GG	GA	GA	GA	GA	GA	GA	GA	GA	GA	GA	GA	GA	GA	GA	GA	GA	GA	GA
Ca22chr1A_C_albicans_SC5314-165108	TT	TG	TG	TG	TG	TG	TG	TG	TG	TG	TG	TG	TG	TG	TG	TG	TG	TG	TG
Ca22chr1A_C_albicans_SC5314-165312	AA	AT	AT	AT	AT	AT	AT	AT	AT	AT	AT	AT	AT	AT	AT	AT	AT	AT	AT
Ca22chr1A_C_albicans_SC5314-165447	CC	CT	CT	CT	CT	CT	CT	CT	CT	CT	CT	CT	CT	CT	CT	CT	CT	CT	CT
Ca22chr1A_C_albicans_SC5314-165458	GG	GA	GA	GA	GA	GA	GA	GA	GA	GA	GA	GA	GA	GA	GA	GA	GA	GA	GA
Ca22chr1A_C_albicans_SC5314-165482	CC	CG	CG	CG	CG	CG	CG	CG	CG	CG	CG	CG	CG	CG	CG	CG	CG	CG	CG
Ca22chr1A_C_albicans_SC5314-165483	TT	TA	TA	TA	TA	TA	TA	TA	TA	TA	TA	TA	TA	TA	TA	TA	TA	TA	TA
Ca22chr1A_C_albicans_SC5314-165519	GG	GA	GA	GA	GA	GA	GA	GA	GA	GA	GA	GA	GA	GA	GA	GA	GA	GA	GA
Ca22chr1A_C_albicans_SC5314-165547	CC	CT	CT	CT	CT	CT	CT	CT	CT	CT	CT	CT	CT	CT	CT	CT	CT	CT	CT
Ca22chr1A_C_albicans_SC5314-165589	AA	AG	AG	AG	AG	AG	AG	AG	AG	AG	AG	AG	AG	AG	AG	AG	AG	AG	AG
Ca22chr1A_C_albicans_SC5314-165636	TT	TA	TA	TA	TA	TA	TA	TA	TA	TA	TA	TA	TA	TA	TA	TA	TA	TA	TA
Ca22chr1A_C_albicans_SC5314-165671	TT	TC	TC	TC	TC	TC	TC	TC	TC	TC	TC	TC	TC	TC	TC	TC	TC	TC	TC
Ca22chr1A_C_albicans_SC5314-165705	AA	AG	AG	AG	AG	AG	AG	AG	AG	AG	AG	AG	AG	AG	AG	AG	AG	AG	AG
Ca22chr1A_C_albicans_SC5314-165771	AA	AT	AT	AT	AT	AT	AT	AT	AT	AT	AT	AT	AT	AT	AT	AT	AT	AT	AT
Ca22chr1A_C_albicans_SC5314-165806	TT	TC	TC	TC	TC	TC	TC	TC	TC	TC	TC	TC	TC	TC	TC	TC	TC	TC	TC
Ca22chr1A_C_albicans_SC5314-165820	GG	GA	GA	GA	GA	GA	GA	GA	GA	GA	GA	GA	GA	GA	GA	GA	GA	GA	GA
Ca22chr1A_C_albicans_SC5314-165981	TT	TC	TC	TC	TC	TC	TC	TC	TC	TC	TC	TC	TC	TC	TC	TC	TC	TC	TC
Ca22chr1A_C_albicans_SC5314-166012	TT	TC	TC	TC	TC	TC	TC	TC	TC	TC	TC	TC	TC	TC	TC	TC	TC	TC	TC
Ca22chr1A_C_albicans_SC5314-166039	AA	AG	AG	AG	AG	AG	AG	AG	AG	AG	AG	AG	AG	AG	AG	AG	AG	AG	AG
Ca22chr1A_C_albicans_SC5314-166048	TT	TC	TC	TC	TC	TC	TC	TC	TC	TC	TC	TC	TC	TC	TC	TC	TC	TC	TC
Ca22chr1A_C_albicans_SC5314-166068	TT	TA	TA	TA	TA	TA	TA	TA	TA	TA	TA	TA	TA	TA	TA	TA	TA	TA	TA
Ca22chr1A_C_albicans_SC5314-166070	TT	TC	TC	TC	TC	TC	TC	TC	TC	TC	TC	TC	TC	TC	TC	TC	TC	TC	TC
Ca22chr1A_C_albicans_SC5314-166072	AA	AG	AG	AG	AG	AG	AG	AG	AG	AG	AG	AG	AG	AG	AG	AG	AG	AG	AG
Ca22chr1A_C_albicans_SC5314-166105	TT	TA	TA	TA	TA	TA	TA	TA	TA	TA	TA	TA	TA	TA	TA	TA	TA	TA	TA
Ca22chr1A_C_albicans_SC5314-166123	AA	AC	AC	AC	AC	AC	AC	AC	AC	AC	AC	AC	AC	AC	AC	AC	AC	AC	AC
Ca22chr1A_C_albicans_SC5314-166131	AA	AG	AG	AG	AG	AG	AG	AG	AG	AG	AG	AG	AG	AG	AG	AG	AG	AG	AG
Ca22chr1A_C_albicans_SC5314-166215	CC	CT	CT	CT	CT	CT	CT	CT	CT	CT	CT	CT	CT	CT	CT	CT	CT	CT	CT
Ca22chr1A_C_albicans_SC5314-166232	TT	TC	TC	TC	TC	TC	TC	TC	TC	TC	TC	TC	TC	TC	TC	TC	TC	TC	TC
Ca22chr1A_C_albicans_SC5314-166427	AA	AG	AG	AG	AG	AG	AG	AG	AG	AG	AG	AG	AG	AG	AG	AG	AG	AG	AG
Ca22chr1A_C_albicans_SC5314-166508	AA	AT	AT	AT	AT	AT	AT	AT	AT	AT	AT	AT	AT	AT	AT	AT	AT	AT	AT
Ca22chr1A_C_albicans_SC5314-166527	TT	TC	TC	TC	TC	TC	TC	TC	TC	TC	TC	TC	TC	TC	TC	TC	TC	TC	TC
Ca22chr1A_C_albicans_SC5314-166540	GG	GA	GA	GA	GA	GA	GA	GA	GA	GA	GA	GA	GA	GA	GA	GA	GA	GA	GA
Ca22chr1A_C_albicans_SC5314-166544	AA	AC	AC	AC	AC	AC	AC	AC	AC	AC	AC	AC	AC	AC	AC	AC	AC	AC	AC
Ca22chr1A_C_albicans_SC5314-166551	CC	CG	CG	CG	CG	CG	CG	CG	CG	CG	CG	CG	CG	CG	CG	CG	CG	CG	CG
Ca22chr1A_C_albicans_SC5314-166559	TT	TC	TC	TC	TC	TC	TC	TC	TC	TC	TC	TC	TC	TC	TC	TC	TC	TC	TC
Ca22chr1A_C_albicans_SC5314-166568	GG	GA	GA	GA	GA	GA	GA	GA	GA	GA	GA	GA	GA	GA	GA	GA	GA	GA	GA
Ca22chr1A_C_albicans_SC5314-166571	TT	TA	TA	TA	TA	TA	TA	TA	TA	TA	TA	TA	TA	TA	TA	TA	TA	TA	TA
Ca22chr1A_C_albicans_SC5314-166577	GG	GT	GT	GT	GT	GT	GT	GT	GT	GT	GT	GT	GT	GT	GT	GT	GT	GT	GT
Ca22chr1A_C_albicans_SC5314-166616	CC	CT	CT	CT	CT	CT	CT	CT	CT	CT	CT	CT	CT	CT	CT	CT	CT	CT	CT
Ca22chr1A_C_albicans_SC5314-166642	TT	TC	TC	TC	TC	TC	TC	TC	TC	TC	TC	TC	TC	TC	TC	TC	TC	TC	TC
Ca22chr1A_C_albicans_SC5314-166653	TT	TC	TC	TC	TC	TC	TC	TC	TC	TC	TC	TC	TC	TC	TC	TC	TC	TC	TC
Ca22chr1A_C_albicans_SC5314-166664	AA	AG	AG	AG	AG	AG	AG	AG	AG	AG	AG	AG	AG	AG	AG	AG	AG	AG	AG
Ca22chr1A_C_albicans_SC5314-166673	TT	TC	TC	TC	TC	TC	TC	TC	TC	TC	TC	TC	TC	TC	TC	TC	TC	TC	TC
Ca22chr1A_C_albicans_SC5314-166735	GG	GC	GC	GC	GC	GC	GC	GC	GC	GC	GC	GC	GC	GC	GC	GC	GC	GC	GC
Ca22chr1A_C_albicans_SC5314-166845	CC	AA	AA	AA	AA	AA	AA	AA	AA	AA	AA	AA	AA	AA	AA	AA	AA	AA	AA
Ca22chr1A_C_albicans_SC5314-166908	GG	GA	GA	GA	GA	GA	GA	GA	GA	GA	GA	GA	GA	GA	GA	GA	GA	GA	GA
Ca22chr1A_C_albicans_SC5314-166955	GG	AA	AA	AA	AA	AA	AA	AA	AA	AA	AA	AA	AA	AA	AA	AA	AA	AA	AA
Ca22chr1A_C_albicans_SC5314-167265	CC	CT	CT	CT	CT	CT	CT	CT	CT	CT	CT	CT	CT	CT	CT	CT	CT	CT	CT
Ca22chr1A_C_albicans_SC5314-167372	CC	CT	CT	CT	CT	CT	CT	CT	CT	CT	CT	CT	CT	CT	CT	CT	CT	CT	CT
Ca22chr1A_C_albicans_SC5314-167375	CC	CT	CT	CT	CT	CT	CT	CT	CT	CT	CT	CT	CT	CT	CT	CT	CT	CT	CT
Ca22chr1A_C_albicans_SC5314-167376	AA	AG	AG	AG	AG	AG	AG	AG	AG	AG	AG	AG	AG	AG	AG	AG	AG	AG	AG
Ca22chr1A_C_albicans_SC5314-167391	CC	CT	CT	CT	CT	CT	CT	CT	CT	CT	CT	CT	CT	CT	CT	CT	CT	CT	CT
Ca22chr1A_C_albicans_SC5314-167457	CC	CT	CT	CT	CT	CT	CT	CT	CT	CT	CT	CT	CT	CT	CT	CT	CT	CT	CT
Ca22chr1A_C_albicans_SC5314-167877	GG	GA	GA	GA	GA	GA	GA	GA	GA	GA	GA	GA	GA	GA	GA	GA	GA	GA	GA
Ca22chr1A_C_albicans_SC5314-167915	AA	AG	AG	AG	AG	AG	AG	AG	AG	AG	AG	AG	AG	AG	AG	AG	AG	AG	AG
Ca22chr1A_C_albicans_SC5314-168219	AA	AT	AT	AT	AT	AT	AT	AT	AT	AT	AT	AT	AT	AT	AT	AT	AT	AT	AT
Ca22chr1A_C_albicans_SC5314-168280	AA	AG	AG	AG	AG	AG	AG	AG	AG	AG	AG	AG	AG	AG	AG	AG	AG	AG	AG
Ca22chr1A_C_albicans_SC5314-168321	CC	CC	CC	CC	CC	CC	CC	CC	CC	CC	CC	CC	CC	CC	CC	CC	CT	CT	CC
Ca22chr1A_C_albicans_SC5314-168450	TT	TC	TC	TC	TC	TC	TC	TC	TC	TC	TC	TC	TC	TC	TC	TC	TC	TC	TC
Ca22chr1A_C_albicans_SC5314-168486	TT	TC	TC	TC	TC	TC	TC	TC	TC	TC	TC	TC	TC	TC	TC	TC	TC	TC	TC
Ca22chr1A_C_albicans_SC5314-168829	TT	TA	TA	TA	TA	TA	TA	TA	TA	TA	TA	TA	TA	TA	TA	TA	TA	TA	TA
Ca22chr1A_C_albicans_SC5314-168850	CC	TT	TT	TT	TT	TT	TT	TT	TT	TT	TT	TT	TT	TT	TT	TT	TT	TT	TT
Ca22chr1A_C_albicans_SC5314-168914	AA	AG	AG	AG	AG	AG	AG	AG	AG	AG	AG	AG	AG	AG	AG	AG	AG	AG	AG
Ca22chr1A_C_albicans_SC5314-168928	AA	AG	AG	AG	AG	AG	AG	AG	AG	AG	AG	AG	AG	AG	AG	AG	AG	AG	AG
Ca22chr1A_C_albicans_SC5314-169252	AA	AC	AC	AC	AC	AC	AC	AC	AC	AC	AC	AC	AC	AC	AC	AC	AC	AC	AC
Ca22chr1A_C_albicans_SC5314-169381	AA	AG	AG	AG	AG	AG	AG	AG	AG	AG	AG	AG	AG	AG	AG	AG	AG	AG	AG
Ca22chr1A_C_albicans_SC5314-169409	AA	AG	AG	AG	AG	AG	AG	AG	AG	AG	AG	AG	AG	AG	AG	AG	AG	AG	AG
Ca22chr1A_C_albicans_SC5314-169502	AA	AG	AG	AG	AG	AG	AG	AG	AG	AG	AG	AG	AG	AG	AG	AG	AG	AG	AG
Ca22chr1A_C_albicans_SC5314-169629	TT	TC	TC	TC	TC	TC	TC	TC	TC	TC	TC	TC	TC	TC	TC	TC	TC	TC	TC
Ca22chr1A_C_albicans_SC5314-169630	GG	GA	GA	GA	GA	GA	GA	GA	GA	GA	GA	GA	GA	GA	GA	GA	GA	GA	GA
Ca22chr1A_C_albicans_SC5314-169637	AA	AG	AG	AG	AG	AG	AG	AG	AG	AG	AG	AG	AG	AG	AG	AG	AG	AG	AG
Ca22chr1A_C_albicans_SC5314-169897	AA	AG	AG	AG	AG	AG	AG	AG	AG	AG	AG	AG	AG	AG	AG	AG	AG	AG	AG
Ca22chr1A_C_albicans_SC5314-169907	TT	TC	TC	TC	TC	TC	TC	TC	TC	TC	TC	TC	TC	TC	TC	TC	TC	TC	TC
Ca22chr1A_C_albicans_SC5314-169972	TT	TC	TC	TC	TC	TC	TC	TC	TC	TC	TC	TC	TC	TC	TC	TC	TC	TC	TC
Ca22chr1A_C_albicans_SC5314-169975	TT	TC	TC	TC	TC	TC	TC	TC	TC	TC	TC	TC	TC	TC	TC	TC	TC	TC	TC
Ca22chr1A_C_albicans_SC5314-169976	AA	AG	AG	AG	AG	AG	AG	AG	AG	AG	AG	AG	AG	AG	AG	AG	AG	AG	AG
Ca22chr1A_C_albicans_SC5314-169981	CC	CT	CT	CT	CT	CT	CT	CT	CT	CT	CT	CT	CT	CT	CT	CT	CT	CT	CT
Ca22chr1A_C_albicans_SC5314-170022	TT	TC	TC	TC	TC	TC	TC	TC	TC	TC	TC	TC	TC	TC	TC	TC	TC	TC	TC
Ca22chr1A_C_albicans_SC5314-170189	TT	TC	TC	TC	TC	TC	TC	TC	TC	TC	TC	TC	TC	TC	TC	TC	TC	TC	TC
Ca22chr1A_C_albicans_SC5314-170213	AA	AC	AC	AC	AC	AC	AC	AC	AC	AC	AC	AC	AC	AC	AC	AC	AC	AC	AC
Ca22chr1A_C_albicans_SC5314-170401	GG	GA	GA	GA	GA	GA	GA	GA	GA	GA	GA	GA	GA	GA	GA	GA	GA	GA	GA
Ca22chr1A_C_albicans_SC5314-170508	AA	AG	AG	AG	AG	AG	AG	AG	AG	AG	AG	AG	AG	AG	AG	AG	AG	AG	AG
Ca22chr1A_C_albicans_SC5314-170523	AA	AG	AG	AG	AG	AG	AG	AG	AG	AG	AG	AG	AG	AG	AG	AG	AG	AG	AG
Ca22chr1A_C_albicans_SC5314-170529	CC	CT	CT	CT	CT	CT	CT	CT	CT	CT	CT	CT	CT	CT	CT	CT	CT	CT	CT
Ca22chr1A_C_albicans_SC5314-170622	TT	TC	TC	TC	TC	TC	TC	TC	TC	TC	TC	TC	TC	TC	TC	TC	TC	TC	TC
Ca22chr1A_C_albicans_SC5314-170754	CC	CT	CT	CT	CT	CT	CT	CT	CT	CT	CT	CT	CT	CT	CT	CT	CT	CT	CT
Ca22chr1A_C_albicans_SC5314-170757	AA	AG	AG	AG	AG	AG	AG	AG	AG	AG	AG	AG	AG	AG	AG	AG	AG	AG	AG
Ca22chr1A_C_albicans_SC5314-170772	AA	AT	AT	AT	AT	AT	AT	AT	AT	AT	AT	AT	AT	AT	AT	AT	AT	AT	AT
Ca22chr1A_C_albicans_SC5314-170775	TT	TC	TC	TC	TC	TC	TC	TC	TC	TC	TC	TC	TC	TC	TC	TC	TC	TC	TC
Ca22chr1A_C_albicans_SC5314-171070	GG	GG	GG	GG	GG	GG	GG	GG	GG	GG	GA	GG	GG	GG	GG	GG	GG	GG	GA
Ca22chr1A_C_albicans_SC5314-171225	CC	CT	CT	CT	CT	CT	CT	CT	CT	CT	CT	CT	CT	CT	CT	CT	CT	CT	CT
Ca22chr1A_C_albicans_SC5314-171270	TT	TA	TA	TA	TA	TA	TA	TA	TA	TA	TA	TA	TA	TA	TA	TA	TA	TA	TA
Ca22chr1A_C_albicans_SC5314-171348	AA	AG	AG	AG	AG	AG	AG	AG	AG	AG	AG	AG	AG	AG	AG	AG	AG	AG	AG
Ca22chr1A_C_albicans_SC5314-171408	AA	AG	AG	AG	AG	AG	AG	AG	AG	AG	AG	AG	AG	AG	AG	AG	AG	AG	AG
Ca22chr1A_C_albicans_SC5314-171417	AA	GG	GG	GG	GG	GG	GG	GG	GG	GG	GG	GG	GG	GG	GG	GG	GG	GG	GG
Ca22chr1A_C_albicans_SC5314-171987	GG	GA	GA	GA	GA	GA	GA	GA	GA	GA	GA	GA	GA	GA	GA	GA	GA	GA	GA
Ca22chr1A_C_albicans_SC5314-172188	AA	AG	AG	AG	AG	AG	AG	AG	AG	AG	AG	AG	AG	AG	AG	AG	AG	AG	AG
Ca22chr1A_C_albicans_SC5314-172203	GG	GA	GA	GA	GA	GA	GA	GA	GA	GA	GA	GA	GA	GA	GA	GA	GA	GA	GA
Ca22chr1A_C_albicans_SC5314-172270	GG	GT	GT	GT	GT	GT	GT	GT	GT	GT	GT	GT	GT	GT	GT	GT	GT	GT	GT
Ca22chr1A_C_albicans_SC5314-172346	TT	TA	TA	TA	TA	TA	TA	TA	TA	TA	TA	TA	TA	TA	TA	TA	TA	TA	TA
Ca22chr1A_C_albicans_SC5314-172358	AA	AG	AG	AG	AG	AG	AG	AG	AG	AG	AG	AG	AG	AG	AG	AG	AG	AG	AG
Ca22chr1A_C_albicans_SC5314-172461	TT	CC	CC	CC	CC	CC	CC	CC	CC	CC	CC	CC	CC	CC	CC	CC	CC	CC	CC
Ca22chr1A_C_albicans_SC5314-172560	TT	TC	TC	TC	TC	TC	TC	TC	TC	TC	TC	TC	TC	TC	TC	TC	TC	TC	TC
Ca22chr1A_C_albicans_SC5314-172630	TT	TA	TA	TA	TA	TA	TA	TA	TA	TA	TA	TA	TA	TA	TA	TA	TA	TA	TA
Ca22chr1A_C_albicans_SC5314-172634	AA	GG	GG	GG	GG	GG	GG	GG	GG	GG	GG	GG	GG	GG	GG	GG	GG	GG	GG
Ca22chr1A_C_albicans_SC5314-172701	AA	GG	GG	GG	GG	GG	GG	GG	GG	GG	GG	GG	GG	GG	GG	GG	GG	GG	GG
Ca22chr1A_C_albicans_SC5314-172734	GG	AA	AA	AA	AA	AA	AA	AA	AA	AA	AA	AA	AA	AA	AA	AA	AA	AA	AA
Ca22chr1A_C_albicans_SC5314-172742	GG	GA	GA	GA	GA	GA	GA	GA	GA	GA	GA	GA	GA	GA	GA	GA	GA	GA	GA
Ca22chr1A_C_albicans_SC5314-172755	GG	AA	AA	AA	AA	AA	AA	AA	AA	AA	AA	AA	AA	AA	AA	AA	AA	AA	AA
Ca22chr1A_C_albicans_SC5314-172769	CC	TT	TT	TT	TT	TT	TT	TT	TT	TT	TT	TT	TT	TT	TT	TT	TT	TT	TT
Ca22chr1A_C_albicans_SC5314-172784	CC	TT	TT	TT	TT	TT	TT	TT	TT	TT	TT	TT	TT	TT	TT	TT	TT	TT	TT
Ca22chr1A_C_albicans_SC5314-172843	GG	TT	TT	TT	TT	TT	TT	TT	TT	TT	TT	TT	TT	TT	TT	TT	TT	TT	TT
Ca22chr1A_C_albicans_SC5314-172845	AA	AG	AG	AG	AG	AG	AG	AG	AG	AG	AG	AG	AG	AG	AG	AG	AG	AG	AG
Ca22chr1A_C_albicans_SC5314-172889	TT	CC	CC	CC	CC	CC	CC	CC	CC	CC	CC	CC	CC	CC	CC	CC	CC	CC	CC
Ca22chr1A_C_albicans_SC5314-173023	TT	TC	TC	TC	TC	TC	TC	TC	TC	TC	TC	TC	TC	TC	TC	TC	TC	TC	TC
Ca22chr1A_C_albicans_SC5314-173071	CC	CT	CT	CT	CT	CT	CT	CT	CT	CT	CT	CT	CT	CT	CT	CT	CT	CT	CT
Ca22chr1A_C_albicans_SC5314-173096	CC	CT	CT	CT	CT	CT	CT	CT	CT	CT	CT	CT	CT	CT	CT	CT	CT	CT	CT
Ca22chr1A_C_albicans_SC5314-173148	TT	TC	TC	TC	TC	TC	TC	TC	TC	TC	TC	TC	TC	TC	TC	TC	TC	TC	TC
Ca22chr1A_C_albicans_SC5314-173170	AA	GG	GG	GG	GG	GG	GG	GG	GG	GG	GG	GG	GG	GG	GG	GG	GG	GG	GG
Ca22chr1A_C_albicans_SC5314-173195	TT	TC	TC	TC	TC	TC	TC	TC	TC	TC	TC	TC	TC	TC	TC	TC	TC	TC	TC
Ca22chr1A_C_albicans_SC5314-173203	GG	GA	GA	GA	GA	GA	GA	GA	GA	GA	GA	GA	GA	GA	GA	GA	GA	GA	GA
Ca22chr1A_C_albicans_SC5314-173208	AA	AG	AG	AG	AG	AG	AG	AG	AG	AG	AG	AG	AG	AG	AG	AG	AG	AG	AG
Ca22chr1A_C_albicans_SC5314-173284	AA	CC	CC	CC	CC	CC	CC	CC	CC	CC	CC	CC	CC	CC	CC	CC	CC	CC	CC
Ca22chr1A_C_albicans_SC5314-173304	GG	AA	AA	AA	AA	AA	AA	AA	AA	AA	AA	AA	AA	AA	AA	AA	AA	AA	AA
Ca22chr1A_C_albicans_SC5314-173357	TT	CC	CC	CC	CC	CC	CC	CC	CC	CC	CC	CC	CC	CC	CC	CC	CC	CC	CC
Ca22chr1A_C_albicans_SC5314-173358	CC	AA	AA	AA	AA	AA	AA	AA	AA	AA	AA	AA	AA	AA	AA	AA	AA	AA	AA
Ca22chr1A_C_albicans_SC5314-173371	AA	GG	GG	GG	GG	GG	GG	GG	GG	GG	GG	GG	GG	GG	GG	GG	GG	GG	GG
Ca22chr1A_C_albicans_SC5314-173373	AA	TT	TT	TT	TT	TT	TT	TT	TT	TT	TT	TT	TT	TT	TT	TT	TT	TT	TT
Ca22chr1A_C_albicans_SC5314-173500	GG	GA	GA	GA	GA	GA	GA	GA	GA	GA	GA	GA	GA	GA	GA	GA	GA	GA	GA
Ca22chr1A_C_albicans_SC5314-173503	TT	GG	GG	GG	GG	GG	GG	GG	GG	GG	GG	GG	GG	GG	GG	GG	GG	GG	GG
Ca22chr1A_C_albicans_SC5314-173563	CC	CG	CG	CG	CG	CG	CG	CG	CG	CG	CG	CG	CG	CG	CG	CG	CG	CG	CG
Ca22chr1A_C_albicans_SC5314-173567	TT	TA	TA	TA	TA	TA	TA	TA	TA	TA	TA	TA	TA	TA	TA	TA	TA	TA	TA
Ca22chr1A_C_albicans_SC5314-173575	GG	GC	GC	GC	GC	GC	GC	GC	GC	GC	GC	GC	GC	GC	GC	GC	GC	GC	GC
Ca22chr1A_C_albicans_SC5314-173578	TT	TA	TA	TA	TA	TA	TA	TA	TA	TA	TA	TA	TA	TA	TA	TA	TA	TA	TA
Ca22chr1A_C_albicans_SC5314-173588	AA	AT	AT	AT	AT	AT	AT	AT	AT	AT	AT	AT	AT	AT	AT	AT	AT	AT	AT
Ca22chr1A_C_albicans_SC5314-173595	GG	GA	GA	GA	GA	GA	GA	GA	GA	GA	GA	GA	GA	GA	GA	GA	GA	GA	GA
Ca22chr1A_C_albicans_SC5314-173631	GG	GA	GA	GA	GA	GA	GA	GA	GA	GA	GA	GA	GA	GA	GA	GA	GA	GA	GA
Ca22chr1A_C_albicans_SC5314-173653	CC	CT	CT	CT	CT	CT	CT	CT	CT	CT	CT	CT	CT	CT	CT	CT	CT	CT	CT
Ca22chr1A_C_albicans_SC5314-173662	TT	CC	CC	CC	CC	CC	CC	CC	CC	CC	CC	CC	CC	CC	CC	CC	CC	CC	CC
Ca22chr1A_C_albicans_SC5314-173686	TT	TC	TC	TC	TC	TC	TC	TC	TC	TC	TC	TC	TC	TC	TC	TC	TC	TC	TC
Ca22chr1A_C_albicans_SC5314-173871	GG	GA	GA	GA	GA	GA	GA	GA	GA	GA	GA	GA	GA	GA	GA	GA	GA	GA	GA
Ca22chr1A_C_albicans_SC5314-174016	GG	GA	GA	GA	GA	GA	GA	GA	GA	GA	GA	GA	GA	GA	GA	GA	GA	GA	GA
Ca22chr1A_C_albicans_SC5314-174072	CC	CT	CT	CT	CT	CT	CT	CT	CT	CT	CT	CT	CT	CT	CT	CT	CT	CT	CT
Ca22chr1A_C_albicans_SC5314-174145	GG	GT	GT	GT	GT	GT	GT	GT	GT	GT	GT	GT	GT	GT	GT	GT	GT	GT	GT
Ca22chr1A_C_albicans_SC5314-174190	AA	TT	TT	TT	TT	TT	TT	TT	TT	TT	TT	TT	TT	TT	TT	TT	TT	TT	TT
Ca22chr1A_C_albicans_SC5314-174390	CC	CA	CA	CA	CA	CA	CA	CA	CA	CA	CA	CA	CA	CA	CA	CA	CA	CA	CA
Ca22chr1A_C_albicans_SC5314-174704	CC	CT	CT	CT	CT	CT	CT	CT	CT	CT	CT	CT	CT	CT	CT	CT	CT	CT	CT
Ca22chr1A_C_albicans_SC5314-174894	GG	GT	GT	GT	GT	GT	GT	GT	GT	GT	GT	GT	GT	GT	GT	GT	GT	GT	GT
Ca22chr1A_C_albicans_SC5314-174964	GG	GC	GC	GC	GC	GC	GC	GC	GC	GC	GC	GC	GC	GC	GC	GC	GC	GC	GC
Ca22chr1A_C_albicans_SC5314-175033	TT	TC	TC	TC	TC	TC	TC	TC	TC	TC	TC	TC	TC	TC	TC	TC	TC	TC	TC
Ca22chr1A_C_albicans_SC5314-175079	AA	AT	AT	AT	AT	AT	AT	AT	AT	AT	AT	AT	AT	AT	AT	AT	AT	AT	AT
Ca22chr1A_C_albicans_SC5314-175085	GG	AA	AA	AA	AA	AA	AA	AA	AA	AA	AA	AA	AA	AA	AA	AA	AA	AA	AA
Ca22chr1A_C_albicans_SC5314-175247	AA	AG	AG	AG	AG	AG	AG	AG	AG	AG	AG	AG	AG	AG	AG	AG	AG	AG	AG
Ca22chr1A_C_albicans_SC5314-175364	TT	TG	TG	TG	TG	TG	TG	TG	TG	TG	TG	TG	TG	TG	TG	TG	TG	TG	TG
Ca22chr1A_C_albicans_SC5314-175425	GG	AA	AA	AA	AA	AA	AA	AA	AA	AA	AA	AA	AA	AA	AA	AA	AA	AA	AA
Ca22chr1A_C_albicans_SC5314-175442	CC	CT	CT	CT	CT	CT	CT	CT	CT	CT	CT	CT	CT	CT	CT	CT	CT	CT	CT
Ca22chr1A_C_albicans_SC5314-175510	CC	CA	CA	CA	CA	CA	CA	CA	CA	CA	CA	CA	CA	CA	CA	CA	CA	CA	CA
Ca22chr1A_C_albicans_SC5314-175511	CC	CT	CT	CT	CT	CT	CT	CT	CT	CT	CT	CT	CT	CT	CT	CT	CT	CT	CT
Ca22chr1A_C_albicans_SC5314-175574	TT	TC	TC	TC	TC	TC	TC	TC	TC	TC	TC	TC	TC	TC	TC	TC	TC	TC	TC
Ca22chr1A_C_albicans_SC5314-175784	GG	TT	TT	TT	TT	TT	TT	TT	TT	TT	TT	TT	TT	TT	TT	TT	TT	TT	TT
Ca22chr1A_C_albicans_SC5314-175801	TT	TC	TC	TC	TC	TC	TC	TC	TC	TC	TC	TC	TC	TC	TC	TC	TC	TC	TC
Ca22chr1A_C_albicans_SC5314-175924	CC	CG	CG	CG	CG	CG	CG	CG	CG	CG	CG	CG	CG	CG	CG	CG	CG	CG	CG
Ca22chr1A_C_albicans_SC5314-175972	CC	CT	CT	CT	CT	CT	CT	CT	CT	CT	CT	CT	CT	CT	CT	CT	CT	CT	CT
Ca22chr1A_C_albicans_SC5314-176169	AA	TT	TT	TT	TT	TT	TT	TT	TT	TT	TT	TT	TT	TT	TT	TT	TT	TT	TT
Ca22chr1A_C_albicans_SC5314-176201	GG	GA	GA	GA	GA	GA	GA	GA	GA	GA	GA	GA	GA	GA	GA	GA	GA	GA	GA
Ca22chr1A_C_albicans_SC5314-176225	AA	GG	GG	GG	GG	GG	GG	GG	GG	GG	GG	GG	GG	GG	GG	GG	GG	GG	GG
Ca22chr1A_C_albicans_SC5314-176417	CC	CT	CT	CT	CT	CT	CT	CT	CT	CT	CT	CT	CT	CT	CT	CT	CT	CT	CT
Ca22chr1A_C_albicans_SC5314-176725	TT	TC	TC	TC	TC	TC	TC	TC	TC	TC	TC	TC	TC	TC	TC	TC	TC	TC	TC
Ca22chr1A_C_albicans_SC5314-176894	TT	TA	TA	TA	TA	TA	TA	TA	TA	TA	TA	TA	TA	TA	TA	TA	TA	TA	TA
Ca22chr1A_C_albicans_SC5314-176987	TT	CC	CC	CC	CC	CC	CC	CC	CC	CC	CC	CC	CC	CC	CC	CC	CC	CC	CC
Ca22chr1A_C_albicans_SC5314-176999	CC	TT	TT	TT	TT	TT	TT	TT	TT	TT	TT	TT	TT	TT	TT	TT	TT	TT	TT
Ca22chr1A_C_albicans_SC5314-177047	TT	AA	AA	AA	AA	AA	AA	AA	AA	AA	AA	AA	AA	AA	AA	AA	AA	AA	AA
Ca22chr1A_C_albicans_SC5314-177086	TT	TC	TC	TC	TC	TC	TC	TC	TC	TC	TC	TC	TC	TC	TC	TC	TC	TC	TC
Ca22chr1A_C_albicans_SC5314-177104	AA	GG	GG	GG	GG	GG	GG	GG	GG	GG	GG	GG	GG	GG	GG	GG	GG	GG	GG
Ca22chr1A_C_albicans_SC5314-177152	AA	AT	AT	AT	AT	AT	AT	AT	AT	AT	AT	AT	AT	AT	AT	AT	AT	AT	AT
Ca22chr1A_C_albicans_SC5314-177188	AA	GG	GG	GG	GG	GG	GG	GG	GG	GG	GG	GG	GG	GG	GG	GG	GG	GG	GG
Ca22chr1A_C_albicans_SC5314-177191	TT	CC	CC	CC	CC	CC	CC	CC	CC	CC	CC	CC	CC	CC	CC	CC	CC	CC	CC
Ca22chr1A_C_albicans_SC5314-177259	TT	TC	TC	TC	TC	TC	TC	TC	TC	TC	TC	TC	TC	TC	TC	TC	TC	TC	TC
Ca22chr1A_C_albicans_SC5314-177277	CC	CA	CA	CA	CA	CA	CA	CA	CA	CA	CA	CA	CA	CA	CA	CA	CA	CA	CA
Ca22chr1A_C_albicans_SC5314-177279	CC	CG	CG	CG	CG	CG	CG	CG	CG	CG	CG	CG	CG	CG	CG	CG	CG	CG	CG
Ca22chr1A_C_albicans_SC5314-177281	CC	CA	CA	CA	CA	CA	CA	CA	CA	CA	CA	CA	CA	CA	CA	CA	CA	CA	CA
Ca22chr1A_C_albicans_SC5314-177282	AA	AG	AG	AG	AG	AG	AG	AG	AG	AG	AG	AG	AG	AG	AG	AG	AG	AG	AG
Ca22chr1A_C_albicans_SC5314-177566	CC	CT	CT	CT	CT	CT	CT	CT	CT	CT	CT	CT	CT	CT	CT	CT	CT	CT	CT
Ca22chr1A_C_albicans_SC5314-177868	CC	CG	CG	CG	CG	CG	CG	CG	CG	CG	CG	CG	CG	CG	CG	CG	CG	CG	CG
Ca22chr1A_C_albicans_SC5314-178001	GG	GA	GA	GA	GA	GA	GA	GA	GA	GA	GA	GA	GA	GA	GA	GA	GA	GA	GA
Ca22chr1A_C_albicans_SC5314-178004	TT	TC	TC	TC	TC	TC	TC	TC	TC	TC	TC	TC	TC	TC	TC	TC	TC	TC	TC
Ca22chr1A_C_albicans_SC5314-178005	TT	TC	TC	TC	TC	TC	TC	TC	TC	TC	TC	TC	TC	TC	TC	TC	TC	TC	TC
Ca22chr1A_C_albicans_SC5314-178010	AA	AG	AG	AG	AG	AG	AG	AG	AG	AG	AG	AG	AG	AG	AG	AG	AG	AG	AG
Ca22chr1A_C_albicans_SC5314-178019	GG	GA	GA	GA	GA	GA	GA	GA	GA	GA	GA	GA	GA	GA	GA	GA	GA	GA	GA
Ca22chr1A_C_albicans_SC5314-178103	AA	AC	AC	AC	AC	AC	AC	AC	AC	AC	AC	AC	AC	AC	AC	AC	AC	AC	AC
Ca22chr1A_C_albicans_SC5314-178142	CC	TT	TT	TT	TT	TT	TT	TT	TT	TT	TT	TT	TT	TT	TT	TT	TT	TT	TT
Ca22chr1A_C_albicans_SC5314-178166	AA	AG	AG	AG	AG	AG	AG	AG	AG	AG	AG	AG	AG	AG	AG	AG	AG	AG	AG
Ca22chr1A_C_albicans_SC5314-178265	GG	AA	AA	AA	AA	AA	AA	AA	AA	AA	AA	AA	AA	AA	AA	AA	AA	AA	AA
Ca22chr1A_C_albicans_SC5314-178355	GG	AA	AA	AA	AA	AA	AA	AA	AA	AA	AA	AA	AA	AA	AA	AA	AA	AA	AA
Ca22chr1A_C_albicans_SC5314-178358	GG	AA	AA	AA	AA	AA	AA	AA	AA	AA	AA	AA	AA	AA	AA	AA	AA	AA	AA
Ca22chr1A_C_albicans_SC5314-178394	TT	TC	TC	TC	TC	TC	TC	TC	TC	TC	TC	TC	TC	TC	TC	TC	TC	TC	TC
Ca22chr1A_C_albicans_SC5314-178406	AA	GT	GT	GT	GT	GT	GT	GT	GT	GT	GT	GT	GT	GT	GT	GT	GT	GT	GT
Ca22chr1A_C_albicans_SC5314-178425	GG	AA	AA	AA	AA	AA	AA	AA	AA	AA	AA	AA	AA	AA	AA	AA	AA	AA	AA
Ca22chr1A_C_albicans_SC5314-178436	TT	AA	AA	AA	AA	AA	AA	AA	AA	AA	AA	AA	AA	AA	AA	AA	AA	AA	AA
Ca22chr1A_C_albicans_SC5314-178507	AA	TT	TT	TT	TT	TT	TT	TT	TT	TT	TT	TT	TT	TT	TT	TT	TT	TT	TT
Ca22chr1A_C_albicans_SC5314-178510	AA	TT	TT	TT	TT	TT	TT	TT	TT	TT	TT	TT	TT	TT	TT	TT	TT	TT	TT
Ca22chr1A_C_albicans_SC5314-178704	AA	GG	GG	GG	GG	GG	GG	GG	GG	GG	GG	GG	GG	GG	GG	GG	GG	GG	GG
Ca22chr1A_C_albicans_SC5314-178743	CC	TT	TT	TT	TT	TT	TT	TT	TT	TT	TT	TT	TT	TT	TT	TT	TT	TT	TT
Ca22chr1A_C_albicans_SC5314-178899	GG	AA	AA	AA	AA	AA	AA	AA	AA	AA	AA	AA	AA	AA	AA	AA	AA	AA	AA
Ca22chr1A_C_albicans_SC5314-178902	AA	GG	GG	GG	GG	GG	GG	GG	GG	GG	GG	GG	GG	GG	GG	GG	GG	GG	GG
Ca22chr1A_C_albicans_SC5314-178904	TT	CC	CC	CC	CC	CC	CC	CC	CC	CC	CC	CC	CC	CC	CC	CC	CC	CC	CC
Ca22chr1A_C_albicans_SC5314-178911	TT	CC	CC	CC	CC	CC	CC	CC	CC	CC	CC	CC	CC	CC	CC	CC	CC	CC	CC
Ca22chr1A_C_albicans_SC5314-178932	GG	AA	AA	AA	AA	AA	AA	AA	AA	AA	AA	AA	AA	AA	AA	AA	AA	AA	AA
Ca22chr1A_C_albicans_SC5314-179666	TT	CC	CC	CC	CC	CC	CC	CC	CC	CC	CC	CC	CC	CC	CC	CC	CC	CC	CC
Ca22chr1A_C_albicans_SC5314-180566	AA	AG	AG	AG	AG	AG	AG	AG	AG	AG	AG	AG	AG	AG	AG	AG	AG	AG	AG
Ca22chr1A_C_albicans_SC5314-180593	CC	CA	CA	CA	CA	CA	CA	CA	CA	CA	CA	CA	CA	CA	CA	CA	CA	CA	CA
Ca22chr1A_C_albicans_SC5314-180691	CC	CT	CT	CT	CT	CT	CT	CT	CT	CT	CT	CT	CT	CT	CT	CT	CT	CT	CT
Ca22chr1A_C_albicans_SC5314-180727	CC	CG	CG	CG	CG	CG	CG	CG	CG	CG	CG	CG	CG	CG	CG	CG	CG	CG	CG
Ca22chr1A_C_albicans_SC5314-180751	TT	TC	TC	TC	TC	TC	TC	TC	TC	TC	TC	TC	TC	TC	TC	TC	TC	TC	TC
Ca22chr1A_C_albicans_SC5314-180763	TT	TA	TA	TA	TA	TA	TA	TA	TA	TA	TA	TA	TA	TA	TA	TA	TA	TA	TA
Ca22chr1A_C_albicans_SC5314-180826	GG	GC	GC	GC	GC	GC	GC	GC	GC	GC	GC	GC	GC	GC	GC	GC	GC	GC	GC
Ca22chr1A_C_albicans_SC5314-181119	AA	AG	AG	AG	AG	AG	AG	AG	AG	AG	AG	AG	AG	AG	AG	AG	AG	AG	AG
Ca22chr1A_C_albicans_SC5314-181123	GG	GC	GC	GC	GC	GC	GC	GC	GC	GC	GC	GC	GC	GC	GC	GC	GC	GC	GC
Ca22chr1A_C_albicans_SC5314-181125	CC	CT	CT	CT	CT	CT	CT	CT	CT	CT	CT	CT	CT	CT	CT	CT	CT	CT	CT
Ca22chr1A_C_albicans_SC5314-182131	CC	CA	CA	CA	CA	CA	CA	CA	CA	CA	CA	CA	AA	CA	CA	CA	CA	CA	CA
Ca22chr1A_C_albicans_SC5314-184480	TT	TC	TC	TC	TC	TC	TC	TC	TC	TC	TC	TC	TC	TC	TC	TC	TC	TC	TC
Ca22chr1A_C_albicans_SC5314-185221	AA	AC	AC	AC	AC	AC	AC	AC	AC	AC	AC	AC	AC	AC	AC	AC	AC	AC	AC
Ca22chr1A_C_albicans_SC5314-185297	AA	AG	AG	AG	AG	AG	AG	AG	AG	AG	AG	AG	AG	AG	AG	AG	AG	AG	AG
Ca22chr1A_C_albicans_SC5314-185321	TT	TA	TA	TA	TA	TA	TA	TA	TA	TA	TA	TA	TA	TA	TA	TA	TA	TA	TA
Ca22chr1A_C_albicans_SC5314-185332	AA	AG	AG	AG	AG	AG	AG	AG	AG	AG	AG	AG	AG	AG	AG	AG	AG	AG	AG
Ca22chr1A_C_albicans_SC5314-185335	AA	AT	AT	AT	AT	AT	AT	AT	AT	AT	AT	AT	AT	AT	AT	AT	AT	AT	AT
Ca22chr1A_C_albicans_SC5314-185494	AA	AT	AT	AT	AT	AT	AT	AT	AT	AT	AT	AT	AT	AT	AT	AT	AT	AT	AT
Ca22chr1A_C_albicans_SC5314-185610	CC	CG	CG	CG	CG	CG	CG	CG	CG	CG	CG	CG	CG	CG	CG	CG	CG	CG	CG
Ca22chr1A_C_albicans_SC5314-185652	TT	TC	TC	TC	TC	TC	TC	TC	TC	TC	TC	TC	TC	TC	TC	TC	TC	TC	TC
Ca22chr1A_C_albicans_SC5314-185723	CC	CT	CT	CT	CT	CT	CT	CT	CT	CT	CT	CT	CT	CT	CT	CT	CT	CT	CT
Ca22chr1A_C_albicans_SC5314-185734	TT	TC	TC	TC	TC	TC	TC	TC	TC	TC	TC	TC	TC	TC	TC	TC	TC	TC	TC
Ca22chr1A_C_albicans_SC5314-185892	TT	TC	TC	TC	TC	TC	TC	TC	TC	TC	TC	TC	TC	TC	TC	TC	TC	TC	TC
Ca22chr1A_C_albicans_SC5314-186057	GG	GC	GC	GC	GC	GC	GC	GC	GC	GC	GC	GC	GC	GC	GC	GC	GC	GC	GC
Ca22chr1A_C_albicans_SC5314-188387	GG	TT	TT	TT	TT	TT	TT	TT	TT	TT	TT	TT	TT	TT	TT	TT	TT	TT	TT
Ca22chr1A_C_albicans_SC5314-188411	TT	CC	CC	CC	CC	CC	CC	CC	CC	CC	CC	CC	CC	CC	CC	CC	CC	CC	CC
Ca22chr1A_C_albicans_SC5314-188494	CC	TT	TT	TT	TT	TT	TT	TT	TT	TT	TT	TT	TT	TT	TT	TT	TT	TT	TT
Ca22chr1A_C_albicans_SC5314-188588	AA	GG	GG	GG	GG	GG	GG	GG	GG	GG	GG	GG	GG	GG	GG	GG	GG	GG	GG
Ca22chr1A_C_albicans_SC5314-188744	TT	TC	TC	TC	TC	TC	TC	TC	TC	TC	TC	TC	TC	TC	TC	TC	TC	TC	TC
Ca22chr1A_C_albicans_SC5314-189228	CC	CT	CT	CT	CT	CT	CT	CT	CT	CT	CT	CT	CT	CT	CT	CT	CT	CT	CT
Ca22chr1A_C_albicans_SC5314-189229	GG	GA	GA	GA	GA	GA	GA	GA	GA	GA	GA	GA	GA	GA	GA	GA	GA	GA	GA
Ca22chr1A_C_albicans_SC5314-189257	CC	TT	TT	TT	TT	TT	TT	TT	TT	TT	TT	TT	TT	TT	TT	TT	TT	TT	TT
Ca22chr1A_C_albicans_SC5314-189332	GG	AA	AA	AA	AA	AA	AA	AA	AA	AA	AA	AA	AA	AA	AA	AA	AA	AA	AA
Ca22chr1A_C_albicans_SC5314-189514	AA	GG	GG	GG	GG	GG	GG	GG	GG	GG	GG	GG	GG	GG	GG	GG	GG	GG	GG
Ca22chr1A_C_albicans_SC5314-189544	GG	CC	CC	CC	CC	CC	CC	CC	CC	CC	CC	CC	CC	CC	CC	CC	CC	CC	CC
Ca22chr1A_C_albicans_SC5314-189592	GG	AA	AA	AA	AA	AA	AA	AA	AA	AA	AA	AA	AA	AA	AA	AA	AA	AA	AA
Ca22chr1A_C_albicans_SC5314-189857	GG	GT	GT	GT	GT	GT	GT	GT	GT	GT	GT	GT	GT	GT	GT	GT	GT	GT	GT
Ca22chr1A_C_albicans_SC5314-189890	TT	TC	TC	TC	TC	TC	TC	TC	TC	TC	TC	TC	TC	TC	TC	TC	TC	TC	TC
Ca22chr1A_C_albicans_SC5314-189958	AA	AG	AG	AG	AG	AG	AG	AG	AG	AG	AG	AG	AG	AG	AG	AG	AG	AG	AG
Ca22chr1A_C_albicans_SC5314-190092	AA	AG	AG	AG	AG	AG	AG	AG	AG	AG	AG	AG	AG	AG	AG	AG	AG	AG	AG
Ca22chr1A_C_albicans_SC5314-190098	GG	GA	GA	GA	GA	GA	GA	GA	GA	GA	GA	GA	GA	GA	GA	GA	GA	GA	GA
Ca22chr1A_C_albicans_SC5314-190362	GG	GA	GA	GA	GA	GA	GA	GA	GA	AA	GA	GA	GA	GA	GA	GA	GA	GA	GA
Ca22chr1A_C_albicans_SC5314-190632	GG	AA	AA	AA	AA	AA	AA	AA	AA	AA	AA	AA	AA	AA	AA	AA	AA	AA	AA
Ca22chr1A_C_albicans_SC5314-190647	TT	TG	TG	TG	TG	TG	TG	TG	TG	TG	TG	TG	TG	TG	TG	TG	TG	TG	TG
Ca22chr1A_C_albicans_SC5314-191179	GG	GA	GA	GA	GA	GA	GA	GA	GA	AA	GA	GA	GA	GA	GA	GA	GA	GA	GA
Ca22chr1A_C_albicans_SC5314-191298	AA	AG	AG	AG	AG	AG	AG	AG	AG	AG	AG	AG	AG	AG	AG	AG	AG	AG	AG
Ca22chr1A_C_albicans_SC5314-191314	TT	TC	TC	TC	TC	TC	TC	TC	TC	TC	TC	TC	TC	TC	TC	TC	TC	TC	TC
Ca22chr1A_C_albicans_SC5314-191332	CC	CT	CT	CT	CT	CT	CT	CT	CT	CT	CT	CT	CT	CT	CT	CT	CT	CT	CT
Ca22chr1A_C_albicans_SC5314-191341	GG	GA	GA	GA	GA	GA	GA	GA	GA	GA	GA	GA	GA	GA	GA	GA	GA	GA	GA
Ca22chr1A_C_albicans_SC5314-191407	AA	AT	AT	AT	AT	AT	AT	AT	AT	AT	AT	AT	AT	AT	AT	AT	AT	AT	AT
Ca22chr1A_C_albicans_SC5314-191510	CC	CA	CA	CA	CA	CA	CA	CA	CA	CA	CA	CA	CA	CA	CA	CA	CA	CA	CA
Ca22chr1A_C_albicans_SC5314-191606	AA	AC	AC	AC	AC	AC	AC	AC	AC	AC	AC	AC	AC	AC	AC	AC	AC	AC	AC
Ca22chr1A_C_albicans_SC5314-191615	GG	GA	GA	GA	GA	GA	GA	GA	GA	GA	GA	GA	GA	GA	GA	GA	GA	GA	GA
Ca22chr1A_C_albicans_SC5314-191720	AA	AG	AG	AG	AG	AG	AG	AG	AG	AG	AG	AG	AG	AG	AG	AG	AG	AG	AG
Ca22chr1A_C_albicans_SC5314-191738	AA	AG	AG	AG	AG	AG	AG	AG	AG	AG	AG	AG	AG	AG	AG	AG	AG	AG	AG
Ca22chr1A_C_albicans_SC5314-192122	TT	TG	TG	TG	TG	TG	TG	TG	TG	TG	TG	TG	TG	TG	TG	TG	TG	TG	TG
Ca22chr1A_C_albicans_SC5314-192251	TT	TC	TC	TC	TC	TC	TC	TC	TC	TC	TC	TC	TC	TC	TC	TC	TC	TC	TC
Ca22chr1A_C_albicans_SC5314-192341	AA	AG	AG	AG	AG	AG	AG	AG	AG	AG	AG	AG	AG	AG	AG	AG	AG	AG	AG
Ca22chr1A_C_albicans_SC5314-192362	AA	AG	AG	AG	AG	AG	AG	AG	AG	AG	AG	AG	AG	AG	AG	AG	AG	AG	AG
Ca22chr1A_C_albicans_SC5314-192377	TT	TC	TC	TC	TC	TC	TC	TC	TC	TC	TC	TC	TC	TC	TC	TC	TC	TC	TC
Ca22chr1A_C_albicans_SC5314-192416	CC	CT	CT	CT	CT	CT	CT	CT	CT	CT	CT	CT	CT	CT	CT	CT	CT	CT	CT
Ca22chr1A_C_albicans_SC5314-192671	GG	GT	GT	GT	GT	GT	GT	GT	GT	GT	GT	GT	GT	GT	GT	GT	GT	GT	GT
Ca22chr1A_C_albicans_SC5314-192998	AA	GG	GG	GG	GG	GG	GG	GG	GG	GG	GG	GG	GG	GG	GG	GG	GG	GG	GG
Ca22chr1A_C_albicans_SC5314-193136	GG	AA	AA	AA	AA	AA	AA	AA	AA	AA	AA	AA	AA	AA	AA	AA	AA	AA	AA
Ca22chr1A_C_albicans_SC5314-193142	CC	TT	TT	TT	TT	TT	TT	TT	TT	TT	TT	TT	TT	TT	TT	TT	TT	TT	TT
Ca22chr1A_C_albicans_SC5314-193458	TT	CC	CC	CC	CC	CC	CC	CC	CC	CC	CC	CC	CC	CC	CC	CC	CC	CC	CC
Ca22chr1A_C_albicans_SC5314-193469	AA	GG	GG	GG	GG	GG	GG	GG	GG	GG	GG	GG	GG	GG	GG	GG	GG	GG	GG
Ca22chr1A_C_albicans_SC5314-193515	AA	GG	GG	GG	GG	GG	GG	GG	GG	GG	GG	GG	GG	GG	GG	GG	GG	GG	GG
Ca22chr1A_C_albicans_SC5314-194288	GG	GA	GA	GA	GA	GA	GA	GA	GA	GA	GA	GA	GA	GA	GA	GA	GA	GA	GA
Ca22chr1A_C_albicans_SC5314-194543	AA	AG	AG	AG	AG	AG	AG	AG	AG	AG	AG	AG	AG	AG	AG	AG	AG	AG	AG
Ca22chr1A_C_albicans_SC5314-194553	GG	GA	GA	GA	GA	GA	GA	GA	GA	GA	GA	GA	GA	GA	GA	GA	GA	GA	GA
Ca22chr1A_C_albicans_SC5314-195420	GG	GA	GA	GA	GA	GA	GA	GA	GA	GA	GA	GA	GA	GA	GA	GA	GA	GA	GA
Ca22chr1A_C_albicans_SC5314-195441	TT	TC	TC	TC	TC	TC	TC	TC	TC	TC	TC	TC	TC	TC	TC	TC	TC	TC	TC
Ca22chr1A_C_albicans_SC5314-195531	TT	TC	TC	TC	TC	TC	TC	TC	TC	TC	TC	TC	TC	TC	TC	TC	TC	TC	TC
Ca22chr1A_C_albicans_SC5314-195595	GG	GT	GT	GT	GT	GT	GT	GT	GT	GT	GT	GT	GT	GT	GT	GT	GT	GT	GT
Ca22chr1A_C_albicans_SC5314-195693	AA	AG	AG	AG	AG	AG	AG	AG	AG	AG	AG	AG	AG	AG	AG	AG	AG	AG	AG
Ca22chr1A_C_albicans_SC5314-195888	CC	CA	CA	CA	CA	CA	CA	CA	CA	CA	CA	CA	CA	CA	CA	CA	CA	CA	CA
Ca22chr1A_C_albicans_SC5314-195921	CC	CT	CT	CT	CT	CT	CT	CT	CT	CT	CT	CT	CT	CT	CT	CT	CT	CT	CT
Ca22chr1A_C_albicans_SC5314-196759	TT	TC	TC	TC	TC	TC	TC	TC	TC	TC	TC	TC	TC	TC	TC	TC	TC	TC	TC
Ca22chr1A_C_albicans_SC5314-196766	CC	CA	CA	CA	CA	CA	CA	CA	CA	CA	CA	CA	CA	CA	CA	CA	CA	CA	CA
Ca22chr1A_C_albicans_SC5314-197097	GG	GT	GT	GT	GT	GT	GT	GT	GT	GT	GT	GT	GT	GT	GT	GT	TT	TT	GT
Ca22chr1A_C_albicans_SC5314-198219	CC	CT	CT	CT	CT	CT	CT	CT	CT	CT	CT	CT	CT	CT	CT	CT	CT	CT	CT
Ca22chr1A_C_albicans_SC5314-198247	AA	AG	AG	AG	AG	AG	AG	AG	AG	AG	AG	AG	AG	AG	AG	AG	AG	AG	AG
Ca22chr1A_C_albicans_SC5314-198281	CC	CA	CA	CA	CA	CA	CA	CA	CA	CA	CA	CA	CA	CA	CA	CA	CA	CA	CA
Ca22chr1A_C_albicans_SC5314-198296	TT	TC	TC	TC	TC	TC	TC	TC	TC	TC	TC	TC	TC	TC	TC	TC	TC	TC	TC
Ca22chr1A_C_albicans_SC5314-198308	GG	GA	GA	GA	GA	GA	GA	GA	GA	GA	GA	GA	GA	GA	GA	GA	GA	GA	GA
Ca22chr1A_C_albicans_SC5314-198481	TT	TA	TA	TA	TA	TA	TA	TA	TA	TA	TA	TA	TA	TA	TA	TA	TA	TA	TA
Ca22chr1A_C_albicans_SC5314-198515	AA	AG	AG	AG	AG	AG	AG	AG	AG	AG	AG	AG	AG	AG	AG	AG	AG	AG	AG
Ca22chr1A_C_albicans_SC5314-198625	AA	AG	AG	AG	AG	AG	AG	AG	AG	AG	AG	AG	AG	AG	AG	AG	AG	AG	AG
Ca22chr1A_C_albicans_SC5314-198644	GG	GA	GA	GA	GA	GA	GA	GA	GA	GA	GA	GA	GA	GA	GA	GA	GA	GA	GA
Ca22chr1A_C_albicans_SC5314-198645	CC	CG	CG	CG	CG	CG	CG	CG	CG	CG	CG	CG	CG	CG	CG	CG	CG	CG	CG
Ca22chr1A_C_albicans_SC5314-198691	AA	AG	AG	AG	AG	AG	AG	AG	AG	AG	AG	AG	AG	AG	AG	AG	AG	AG	AG
Ca22chr1A_C_albicans_SC5314-198696	GG	GA	GA	GA	GA	GA	GA	GA	GA	GA	GA	GA	GA	GA	GA	GA	GA	GA	GA
Ca22chr1A_C_albicans_SC5314-198698	CC	CT	CT	CT	CT	CT	CT	CT	CT	CT	CT	CT	CT	CT	CT	CT	CT	CT	CT
Ca22chr1A_C_albicans_SC5314-198755	GG	GA	GA	GA	GA	GA	GA	GA	GA	GA	GA	GA	GA	GA	GA	GA	GA	GA	GA
Ca22chr1A_C_albicans_SC5314-198759	CC	TT	TT	TT	TT	TT	TT	TT	TT	TT	TT	TT	TT	TT	TT	TT	TT	TT	TT
Ca22chr1A_C_albicans_SC5314-198760	TT	CC	CC	CC	CC	CC	CC	CC	CC	CC	CC	CC	CC	CC	CC	CC	CC	CC	CC
Ca22chr1A_C_albicans_SC5314-198918	CC	CT	CT	CT	CT	CT	CT	CT	CT	CT	CT	CT	CT	CT	CT	CT	CT	CT	CT
Ca22chr1A_C_albicans_SC5314-198924	GG	GC	GC	GC	GC	GC	GC	GC	GC	GC	GC	GC	GC	GC	GC	GC	GC	GC	GC
Ca22chr1A_C_albicans_SC5314-198935	TT	TA	TA	TA	TA	TA	TA	TA	TA	TA	TA	TA	TA	TA	TA	TA	TA	TA	TA
Ca22chr1A_C_albicans_SC5314-199339	TT	TC	TC	TC	TC	TC	TC	TC	TC	TC	TC	TC	TC	TC	TC	TC	TC	TC	TC
Ca22chr1A_C_albicans_SC5314-199502	AA	AG	AG	AG	AG	AG	AG	AG	AG	AG	AG	AG	AG	AG	AG	AG	AG	AG	AG
Ca22chr1A_C_albicans_SC5314-199719	CC	CT	CT	CT	CT	CT	CT	CT	CT	CT	CT	CT	CT	CT	CT	CT	CT	CT	CT
Ca22chr1A_C_albicans_SC5314-200078	GG	GA	GA	GA	GA	GA	GA	GA	GA	GA	GA	GA	GA	GA	GA	GA	GA	GA	GA
Ca22chr1A_C_albicans_SC5314-200674	CC	CT	CT	CT	CT	CT	CT	CT	CT	CT	CT	CT	CT	CT	CT	CT	CT	CT	CT
Ca22chr1A_C_albicans_SC5314-202081	CC	CC	CC	CC	CC	CT	CC	CT	CT	CC	CC	CC	CC	CC	CC	CC	CC	CC	CC
Ca22chr1A_C_albicans_SC5314-202188	CC	CT	CT	CT	CT	CT	CT	CT	CT	CT	CT	CT	CT	CT	CT	CT	CT	CT	CT
Ca22chr1A_C_albicans_SC5314-202250	GG	GC	GC	GC	GC	GC	GC	GC	GC	GC	GC	GC	GC	GC	GC	GC	GC	GC	GC
Ca22chr1A_C_albicans_SC5314-202450	TT	CC	CC	CC	CC	CC	CC	CC	CC	CC	CC	CC	CC	CC	CC	CC	CC	CC	CC
Ca22chr1A_C_albicans_SC5314-202684	AA	AT	AT	AT	AT	AT	AT	AT	AT	AT	AT	AT	AT	AT	AT	AT	AT	AT	AT
Ca22chr1A_C_albicans_SC5314-202913	AA	AG	AG	AG	AG	AG	AG	AG	AG	AG	AG	AG	AG	AG	AG	AG	AG	AG	AG
Ca22chr1A_C_albicans_SC5314-203311	CC	CT	CT	CT	CT	CT	CT	CT	CT	CT	CT	CT	CT	CT	CT	CT	CT	CT	CT
Ca22chr1A_C_albicans_SC5314-203327	GG	GA	GA	GA	GA	GA	GA	GA	GA	GA	GA	GA	GA	GA	GA	GA	GA	GA	GA
Ca22chr1A_C_albicans_SC5314-203567	AA	AT	AT	AT	AT	AT	AT	AT	AT	AT	AT	AT	AT	AT	AT	AT	AT	AT	AT
Ca22chr1A_C_albicans_SC5314-203690	CC	CT	CT	CT	CT	CT	CT	CT	CT	CT	CT	CT	CT	CT	CT	CT	CT	CT	CT
Ca22chr1A_C_albicans_SC5314-203891	CC	TT	TT	TT	TT	TT	TT	TT	TT	TT	TT	TT	TT	TT	TT	TT	TT	TT	TT
Ca22chr1A_C_albicans_SC5314-203894	TT	CC	CC	CC	CC	CC	CC	CC	CC	CC	CC	CC	CC	CC	CC	CC	CC	CC	CC
Ca22chr1A_C_albicans_SC5314-203913	TT	CC	CC	CC	CC	CC	CC	CC	CC	CC	CC	CC	CC	CC	CC	CC	CC	CC	CC
Ca22chr1A_C_albicans_SC5314-203990	AA	GG	GG	GG	GG	GG	GG	GG	GG	GG	GG	GG	GG	GG	GG	GG	GG	GG	GG
Ca22chr1A_C_albicans_SC5314-204863	TT	CC	CC	CC	CC	CC	CC	CC	CC	CC	CC	CC	CC	CC	CC	CC	CC	CC	CC
Ca22chr1A_C_albicans_SC5314-204869	CC	CT	CT	CT	CT	CT	CT	CT	CT	CT	CT	CT	CT	CT	CT	CT	CT	CT	CT
Ca22chr1A_C_albicans_SC5314-204930	AA	AG	AG	AG	AG	AG	AG	AG	AG	AG	AG	AG	AG	AG	AG	AG	AG	AG	AG
Ca22chr1A_C_albicans_SC5314-204960	CC	CA	CA	CA	CA	CA	CA	CA	CA	CA	CA	CA	CA	CA	CA	CA	CA	CA	CA
Ca22chr1A_C_albicans_SC5314-204963	AA	AC	AC	AC	AC	AC	AC	AC	AC	AC	AC	AC	AC	AC	AC	AC	AC	AC	AC
Ca22chr1A_C_albicans_SC5314-204971	CC	TT	TT	TT	TT	TT	TT	TT	TT	TT	TT	TT	TT	TT	TT	TT	TT	TT	TT
Ca22chr1A_C_albicans_SC5314-204972	CC	CT	CT	CT	CT	CT	CT	CT	CT	CT	CT	CT	CT	CT	CT	CT	CT	CT	CT
Ca22chr1A_C_albicans_SC5314-205180	GG	GA	GA	GA	GA	GA	GA	GA	GA	GA	GA	GA	GA	GA	GA	GA	GA	GA	GA
Ca22chr1A_C_albicans_SC5314-205197	TT	TC	TC	TC	TC	TC	TC	TC	TC	TC	TC	TC	TC	TC	TC	TC	TC	TC	TC
Ca22chr1A_C_albicans_SC5314-205477	CC	TT	TT	TT	TT	TT	TT	TT	TT	TT	TT	TT	TT	TT	TT	TT	TT	TT	TT
Ca22chr1A_C_albicans_SC5314-205489	TT	CC	CC	CC	CC	CC	CC	CC	CC	CC	CC	CC	CC	CC	CC	CC	CC	CC	CC
Ca22chr1A_C_albicans_SC5314-205699	CC	AA	AA	AA	AA	AA	AA	AA	AA	AA	AA	AA	AA	AA	AA	AA	AA	AA	AA
Ca22chr1A_C_albicans_SC5314-206185	CC	TT	TT	TT	TT	TT	TT	TT	TT	TT	TT	TT	TT	TT	TT	TT	TT	TT	TT
Ca22chr1A_C_albicans_SC5314-206281	CC	TT	TT	TT	TT	TT	TT	TT	TT	TT	TT	TT	TT	TT	TT	TT	TT	TT	TT
Ca22chr1A_C_albicans_SC5314-206326	AA	GG	GG	GG	GG	GG	GG	GG	GG	GG	GG	GG	GG	GG	GG	GG	GG	GG	GG
Ca22chr1A_C_albicans_SC5314-206364	TT	AA	AA	AA	AA	AA	AA	AA	AA	AA	AA	AA	AA	AA	AA	AA	AA	AA	AA
Ca22chr1A_C_albicans_SC5314-206371	AA	GG	GG	GG	GG	GG	GG	GG	GG	GG	GG	GG	GG	GG	GG	GG	GG	GG	GG
Ca22chr1A_C_albicans_SC5314-206437	AA	AG	AG	AG	AG	AG	AG	AG	AG	AG	AG	AG	AG	AG	AG	AG	AG	AG	AG
Ca22chr1A_C_albicans_SC5314-206816	TT	TC	TC	TC	TC	TC	TC	TC	TC	TC	TC	TC	TC	TC	TC	TC	TC	TC	TC
Ca22chr1A_C_albicans_SC5314-207754	CC	CT	CT	CT	CT	CT	CT	CT	CT	CT	CT	CT	CT	CT	CT	CT	CT	CT	CT
Ca22chr1A_C_albicans_SC5314-207898	GG	GC	GC	GC	GC	GC	GC	GC	GC	GC	GC	GC	GC	GC	GC	GC	GC	GC	GC
Ca22chr1A_C_albicans_SC5314-207958	AA	AG	AG	AG	AG	AG	AG	AG	AG	AG	AG	AG	AG	AG	AG	AG	AG	AG	AG
Ca22chr1A_C_albicans_SC5314-208028	AA	AG	AG	AG	AG	AG	AG	AG	AG	AG	AG	AG	AG	AG	AG	AG	AG	AG	AG
Ca22chr1A_C_albicans_SC5314-208097	AA	AC	AC	AC	AC	AC	AC	AC	AC	AC	AC	AC	AC	AC	AC	AC	AC	AC	AC
Ca22chr1A_C_albicans_SC5314-208112	AA	AT	AT	AT	AT	AT	AT	AT	AT	AT	AT	AT	AT	AT	AT	AT	AT	AT	AT
Ca22chr1A_C_albicans_SC5314-208144	GG	GA	GA	GA	GA	GA	GA	GA	GA	GA	GA	GA	GA	GA	GA	GA	GA	GA	GA
Ca22chr1A_C_albicans_SC5314-208146	TT	TC	TC	TC	TC	TC	TC	TC	TC	TC	TC	TC	TC	TC	TC	TC	TC	TC	TC
Ca22chr1A_C_albicans_SC5314-208359	TT	TC	TC	TC	TC	TC	TC	TC	TC	TC	TC	TC	TC	TC	TC	TC	TC	TC	TC
Ca22chr1A_C_albicans_SC5314-208833	TT	TA	TA	TA	TA	TA	TA	TA	TA	TA	TA	TA	TA	TA	TA	TA	TA	TA	TA
Ca22chr1A_C_albicans_SC5314-208991	TT	TG	TG	TG	TG	TG	TG	TG	TG	TG	TG	TG	TG	TG	TG	TG	TG	TG	TG
Ca22chr1A_C_albicans_SC5314-209023	TT	TA	TA	TA	TA	TA	TA	TA	TA	TA	TA	TA	TA	TA	TA	TA	TA	TA	TA
Ca22chr1A_C_albicans_SC5314-209122	AA	AG	AG	AG	AG	AG	AG	AG	AG	AG	AG	AG	AG	AG	AG	AG	AG	AG	AG
Ca22chr1A_C_albicans_SC5314-209150	AA	AC	AC	AC	AC	AC	AC	AC	AC	AC	AC	AC	AC	AC	AC	AC	AC	AC	AC
Ca22chr1A_C_albicans_SC5314-209177	GG	GA	GA	GA	GA	GA	GA	GA	GA	GA	GA	GA	GA	GA	GA	GA	GA	GA	GA
Ca22chr1A_C_albicans_SC5314-212982	GG	GT	GT	GT	GT	GT	GT	GT	GT	GT	GT	GT	GT	GT	GT	GT	GT	GT	GT
Ca22chr1A_C_albicans_SC5314-212993	AA	AG	AG	AG	AG	AG	AG	AG	AG	AG	AG	AG	AG	AG	AG	AG	AG	AG	AG
Ca22chr1A_C_albicans_SC5314-213032	CC	CT	CT	CT	CT	CT	CT	CT	CT	CT	CT	CT	CT	CT	CT	CT	CT	CT	CT
Ca22chr1A_C_albicans_SC5314-213115	GG	GT	GT	GT	GT	GT	GT	GT	GT	GT	GT	GT	GT	GT	GT	GT	GT	GT	GT
Ca22chr1A_C_albicans_SC5314-213146	GG	GA	GA	GA	GA	GA	GA	GA	GA	GA	GA	GA	GA	GA	GA	GA	GA	GA	GA
Ca22chr1A_C_albicans_SC5314-213185	TT	TC	TC	TC	TC	TC	TC	TC	TC	TC	TC	TC	TC	TC	TC	TC	TC	TC	TC
Ca22chr1A_C_albicans_SC5314-214017	CC	CT	CT	CT	CT	CT	CT	CT	CT	CT	CT	CT	CT	CT	CT	CT	CT	CT	CT
Ca22chr1A_C_albicans_SC5314-214519	AA	AT	AT	AT	AT	AT	AT	AT	AT	AT	AT	AT	AT	AT	AT	AT	AT	AT	AT
Ca22chr1A_C_albicans_SC5314-214939	CC	TT	TT	TT	TT	TT	TT	TT	TT	TT	TT	TT	TT	TT	TT	TT	TT	TT	TT
Ca22chr1A_C_albicans_SC5314-215692	AA	GG	GG	GG	GG	GG	GG	GG	GG	GG	GG	GG	GG	GG	GG	GG	GG	GG	GG
Ca22chr1A_C_albicans_SC5314-215853	CC	CT	CT	CT	CT	CT	CT	CT	CT	CT	CT	CT	CT	CT	CC	CT	CT	CT	CT
Ca22chr1A_C_albicans_SC5314-215887	TT	TC	TC	TC	TC	TC	TC	TC	TC	TC	TC	TC	TC	TC	TT	TC	TC	TC	TC
Ca22chr1A_C_albicans_SC5314-215974	AA	AT	AT	AT	AT	AT	AT	AT	AT	AT	AT	AT	AT	AT	AA	AT	AT	AT	AT
Ca22chr1A_C_albicans_SC5314-216232	GG	GA	GA	GA	GA	GA	GA	GA	GA	GA	GA	GA	GA	GA	GA	GA	GA	GA	GA
Ca22chr1A_C_albicans_SC5314-216463	CC	CG	CG	CG	CG	CG	CG	CG	CG	CG	CG	CG	CG	CG	CG	CG	CG	CG	CG
Ca22chr1A_C_albicans_SC5314-216742	AA	AG	AG	AG	AG	AG	AG	AG	AG	AG	AG	AG	AG	AG	AG	AG	AG	AG	AG
Ca22chr1A_C_albicans_SC5314-216850	CC	CG	CG	CG	CG	CG	CG	CG	CG	CG	CG	CG	CG	CG	CG	CG	CG	CG	CG
Ca22chr1A_C_albicans_SC5314-217249	GG	GA	GA	GA	GA	GA	GA	GA	GA	GA	GA	GA	GA	GA	GA	GA	GA	GA	GA
Ca22chr1A_C_albicans_SC5314-217606	TT	TC	TC	TC	TC	TC	TC	TC	TC	TC	TC	TC	TC	TC	TC	TC	TC	TC	TC
Ca22chr1A_C_albicans_SC5314-217618	TT	TC	TC	TC	TC	TC	TC	TC	TC	TC	TC	TC	TC	TC	TC	TC	TC	TC	TC
Ca22chr1A_C_albicans_SC5314-217670	TT	TC	TC	TC	TC	TC	TC	TC	TC	TC	TC	TC	TC	TC	TC	TC	TC	TC	TC
Ca22chr1A_C_albicans_SC5314-218737	AA	AG	AG	AG	AG	AG	AG	AG	AG	AG	AG	AG	AG	AG	AG	AG	AG	AG	AG
Ca22chr1A_C_albicans_SC5314-218938	TT	TC	TC	TC	TC	TC	TC	TC	TC	TC	TC	TC	TC	TC	TC	TC	TC	TC	TC
Ca22chr1A_C_albicans_SC5314-219589	AA	AG	AG	AG	GG	AG	AG	AG	AG	AG	AG	AG	AG	AG	AG	AG	AG	AG	AG
Ca22chr1A_C_albicans_SC5314-219661	GG	GA	GA	GA	AA	GA	GA	GA	GA	GA	GA	GA	GA	GA	GA	GA	GA	GA	GA
Ca22chr1A_C_albicans_SC5314-219697	AA	AG	AG	AG	GG	AG	AG	AG	AG	AG	AG	AG	AG	AG	AG	AG	AG	AG	AG
Ca22chr1A_C_albicans_SC5314-219736	CC	CT	CT	CT	TT	CT	CT	CT	CT	CT	CT	CT	CT	CT	CT	CT	CT	CT	CT
Ca22chr1A_C_albicans_SC5314-219814	GG	GA	GA	GA	AA	GA	GA	GA	GA	GA	GA	GA	GA	GA	GA	GA	GA	GA	GA
Ca22chr1A_C_albicans_SC5314-219818	TT	TC	TC	TC	CC	TC	TC	TC	TC	TC	TC	TC	TC	TC	TC	TC	TC	TC	TC
Ca22chr1A_C_albicans_SC5314-219844	CC	CT	CT	CT	TT	CT	CT	CT	CT	CT	CT	CT	CT	CT	CT	CT	CT	CT	CT
Ca22chr1A_C_albicans_SC5314-219871	AA	AG	AG	AG	GG	AG	AG	AG	AG	AG	AG	AG	AG	AG	AG	AG	AG	AG	AG
Ca22chr1A_C_albicans_SC5314-219932	GG	GA	GA	GA	AA	GA	GA	GA	GA	GA	GA	GA	GA	GA	GA	GA	GA	GA	GA
Ca22chr1A_C_albicans_SC5314-219943	TT	TC	TC	TC	CC	TC	TC	TC	TC	TC	TC	TC	TC	TC	TC	TC	TC	TC	TC
Ca22chr1A_C_albicans_SC5314-220054	TT	TG	TG	TG	GG	TG	TG	TG	TG	TG	TG	TG	TG	TG	TG	TG	TG	TG	TG
Ca22chr1A_C_albicans_SC5314-220059	GG	GA	GA	GA	AA	GA	GA	GA	GA	GA	GA	GA	GA	GA	GA	GA	GA	GA	GA
Ca22chr1A_C_albicans_SC5314-220138	AA	AG	AG	AG	GG	AG	AG	AG	AG	AG	AG	AG	AG	AG	AG	AG	AG	AG	AG
Ca22chr1A_C_albicans_SC5314-220205	CC	CT	CT	CT	TT	CT	CT	CT	CT	CT	CT	CT	CT	CT	CT	CT	CT	CT	CT
Ca22chr1A_C_albicans_SC5314-221013	AA	AG	AG	AG	GG	AG	AG	AG	AG	AG	AG	AG	AG	AG	AG	AG	AG	AG	AG
Ca22chr1A_C_albicans_SC5314-223121	AA	GG	GG	GG	GG	GG	GG	GG	GG	GG	GG	GG	GG	GG	GG	GG	GG	GG	GG
Ca22chr1A_C_albicans_SC5314-223499	GG	AA	AA	AA	AA	AA	AA	AA	AA	AA	AA	AA	AA	AA	AA	AA	AA	AA	AA
Ca22chr1A_C_albicans_SC5314-225314	TT	TC	TC	TC	TC	TC	TC	TC	TC	TC	TC	TC	TC	TC	TC	TC	TC	TC	TC
Ca22chr1A_C_albicans_SC5314-225329	CC	CA	CA	CA	CA	CA	CA	CA	CA	CA	CA	CA	CA	CA	CA	CA	CA	CA	CA
Ca22chr1A_C_albicans_SC5314-225341	AA	AC	AC	AC	AC	AC	AC	AC	AC	AC	AC	AC	AC	AC	AC	AC	AC	AC	AC
Ca22chr1A_C_albicans_SC5314-225513	AA	AC	AC	AC	AC	AC	AC	AC	AC	AC	AC	AC	AC	AC	AC	AC	AC	AC	AC
Ca22chr1A_C_albicans_SC5314-225700	CC	CT	CT	CT	CT	CT	CT	CT	CT	CT	CT	CT	CT	CT	CT	CT	CT	CT	CT
Ca22chr1A_C_albicans_SC5314-226217	CC	CT	CT	CT	CT	CT	CT	CT	CT	CT	CT	CT	CT	CT	CT	CT	CT	CT	CT
Ca22chr1A_C_albicans_SC5314-226404	AA	AT	AT	AT	AT	AT	AT	AT	AT	AT	AT	AT	AT	AT	AT	AT	AT	AT	AT
Ca22chr1A_C_albicans_SC5314-226460	TT	TC	TC	TC	TC	TC	TC	TC	TC	TC	TC	TC	TC	TC	TC	TC	TC	TC	TC
Ca22chr1A_C_albicans_SC5314-227093	TT	TC	TC	TC	TC	TC	TC	TC	TC	TC	TC	TC	TC	TC	TC	TC	TC	TC	TC
Ca22chr1A_C_albicans_SC5314-227113	AA	AG	AG	AG	AG	AG	AG	AG	AG	AG	AG	AG	AG	AG	AG	AG	AG	AG	AG
Ca22chr1A_C_albicans_SC5314-227131	CC	CT	CT	CT	CT	CT	CT	CT	CT	CT	CT	CT	CT	CT	CT	CT	CT	CT	CT
Ca22chr1A_C_albicans_SC5314-227182	GG	GA	GA	GA	GA	GA	GA	GA	GA	GA	GA	GA	GA	GA	GA	GA	GA	GA	GA
Ca22chr1A_C_albicans_SC5314-227186	CC	CG	CG	CG	CG	CG	CG	CG	CG	CG	CG	CG	CG	CG	CG	CG	CG	CG	CG
Ca22chr1A_C_albicans_SC5314-227258	AA	AT	AT	AT	AT	AT	AT	AT	AT	AT	AT	AT	AT	AT	AT	AT	AT	AT	AT
Ca22chr1A_C_albicans_SC5314-227267	CC	CA	CA	CA	CA	CA	CA	CA	CA	CA	CA	CA	CA	CA	CA	CA	CA	CA	CA
Ca22chr1A_C_albicans_SC5314-227592	GG	GA	GA	GA	GA	GA	GA	GA	GA	GA	GA	GA	GA	GA	GA	GA	GA	GA	GA
Ca22chr1A_C_albicans_SC5314-227603	TT	TC	TC	TC	TC	TC	TC	TC	TC	TC	TC	TC	TC	TC	TC	TC	TC	TC	TC
Ca22chr1A_C_albicans_SC5314-227646	GG	GA	GA	GA	GA	GA	GA	GA	GA	GA	GA	GA	GA	GA	GA	GA	GA	GA	GA
Ca22chr1A_C_albicans_SC5314-227763	CC	CT	CT	CT	CT	CT	CT	CT	CT	CT	CT	CT	CT	CT	CT	CT	CT	CT	CT
Ca22chr1A_C_albicans_SC5314-227993	CC	CT	CT	CT	CT	CT	CT	CT	CT	CT	CT	CT	CT	CT	CT	CT	CT	CT	CT
Ca22chr1A_C_albicans_SC5314-228452	GG	GA	GA	GA	GA	GA	GA	GA	GA	GA	GA	GA	GA	GA	GA	GA	GA	GA	GA
Ca22chr1A_C_albicans_SC5314-229030	GG	GA	GA	GA	GA	GA	GA	GA	GA	GA	GA	GA	GA	GA	GA	GA	GA	GA	GA
Ca22chr1A_C_albicans_SC5314-229168	TT	TC	TC	TC	TC	TC	TC	TC	TC	TC	TC	TC	TC	TC	TC	TC	TC	TC	TC
Ca22chr1A_C_albicans_SC5314-229219	AA	AG	AG	AG	AG	AG	AG	AG	AG	AG	AG	AG	AG	AG	AG	AG	AG	AG	AG
Ca22chr1A_C_albicans_SC5314-230128	GG	GC	GC	GC	GC	GC	GC	GC	GC	GC	GC	GC	GC	GC	GC	GC	GC	GC	GC
Ca22chr1A_C_albicans_SC5314-230226	GG	AA	AA	AA	AA	AA	AA	AA	AA	AA	AA	AA	AA	AA	AA	AA	AA	AA	AA
Ca22chr1A_C_albicans_SC5314-230408	GG	GT	GT	GT	GT	GT	GT	GT	GT	GT	GT	GT	GT	GT	GT	GT	GT	GT	GT
Ca22chr1A_C_albicans_SC5314-230561	TT	TC	TC	TC	TC	TC	TC	TC	TC	TC	TC	TC	TC	TC	TC	TC	TC	TC	TC
Ca22chr1A_C_albicans_SC5314-230577	TT	TC	TC	TC	TC	TC	TC	TC	TC	TC	TC	TC	TC	TC	TC	TC	TC	TC	TC
Ca22chr1A_C_albicans_SC5314-230598	AA	AG	AG	AG	AG	AG	AG	AG	AG	AG	AG	AG	AG	AG	AG	AG	AG	AG	AG
Ca22chr1A_C_albicans_SC5314-230662	AA	AG	AG	AG	AG	AG	AG	AG	AG	AG	AG	AG	AG	AG	AG	AG	AG	AG	AG
Ca22chr1A_C_albicans_SC5314-230671	TT	TA	TA	TA	TA	TA	TA	TA	TA	TA	TA	TA	TA	TA	TA	TA	TA	TA	TA
Ca22chr1A_C_albicans_SC5314-230744	TT	TC	TC	TC	TC	TC	TC	TC	TC	TC	TC	TC	TC	TC	TC	TC	TC	TC	TC
Ca22chr1A_C_albicans_SC5314-230854	AA	AG	AG	AG	AG	AG	AG	AG	AG	AG	AG	AG	AG	AG	AG	AG	AG	AG	AG
Ca22chr1A_C_albicans_SC5314-230909	TT	TC	TC	TC	TC	TC	TC	TC	TC	TC	TC	TC	TC	TC	TC	TC	TC	TC	TC
Ca22chr1A_C_albicans_SC5314-231082	CC	CG	CG	CG	CG	CG	CG	CG	CG	CG	CG	CG	CG	CG	CG	CG	CG	CG	CG
Ca22chr1A_C_albicans_SC5314-231092	TT	TC	TC	TC	TC	TC	TC	TC	TC	TC	TC	TC	TC	TC	TC	TC	TC	TC	TC
Ca22chr1A_C_albicans_SC5314-231171	CC	CT	CT	CT	CT	CT	CT	CT	CT	CT	CT	CT	CT	CT	CT	CT	CT	CT	CT
Ca22chr1A_C_albicans_SC5314-231179	CC	CT	CT	CT	CT	CT	CT	CT	CT	CT	CT	CT	CT	CT	CT	CT	CT	CT	CT
Ca22chr1A_C_albicans_SC5314-231253	AA	AG	AG	AG	AG	AG	AG	AG	AG	AG	AG	AG	AG	AG	AG	AG	AG	AG	AG
Ca22chr1A_C_albicans_SC5314-231291	AA	AG	AG	AG	AG	AG	AG	AG	AG	AG	AG	AG	AG	AG	AG	AG	AG	AG	AG
Ca22chr1A_C_albicans_SC5314-231359	GG	GA	GA	GA	GA	GA	GA	GA	GA	GA	GA	GA	GA	GA	GA	GA	GA	GA	GA
Ca22chr1A_C_albicans_SC5314-231419	TT	CC	CC	CC	CC	CC	CC	CC	CC	CC	CC	CC	CC	CC	CC	CC	CC	CC	CC
Ca22chr1A_C_albicans_SC5314-231560	CC	TT	TT	TT	TT	TT	TT	TT	TT	TT	TT	TT	TT	TT	TT	TT	TT	TT	TT
Ca22chr1A_C_albicans_SC5314-231577	CC	TT	TT	TT	TT	TT	TT	TT	TT	TT	TT	TT	TT	TT	TT	TT	TT	TT	TT
Ca22chr1A_C_albicans_SC5314-231579	TT	GG	GG	GG	GG	GG	GG	GG	GG	GG	GG	GG	GG	GG	GG	GG	GG	GG	GG
Ca22chr1A_C_albicans_SC5314-231603	AA	TT	TT	TT	TT	TT	TT	TT	TT	TT	TT	TT	TT	TT	TT	TT	TT	TT	TT
Ca22chr1A_C_albicans_SC5314-231639	TT	CC	CC	CC	CC	CC	CC	CC	CC	CC	CC	CC	CC	CC	CC	CC	CC	CC	CC
Ca22chr1A_C_albicans_SC5314-231686	GG	GC	GC	GC	GC	GC	GC	GC	GC	GC	GC	GC	GC	GC	GC	GC	GC	GC	GC
Ca22chr1A_C_albicans_SC5314-231690	CC	CT	CT	CT	CT	CT	CT	CT	CT	CT	CT	CT	CT	CT	CT	CT	CT	CT	CT
Ca22chr1A_C_albicans_SC5314-231738	GG	AA	AA	AA	AA	AA	AA	AA	AA	AA	AA	AA	AA	AA	AA	AA	AA	AA	AA
Ca22chr1A_C_albicans_SC5314-231746	TT	CC	CC	CC	CC	CC	CC	CC	CC	CC	CC	CC	CC	CC	CC	CC	CC	CC	CC
Ca22chr1A_C_albicans_SC5314-231758	GG	GA	GA	GA	GA	GA	GA	GA	GA	GA	GA	GA	GA	GA	GA	GA	GA	GA	GA
Ca22chr1A_C_albicans_SC5314-231765	GG	AA	AA	AA	AA	AA	AA	AA	AA	AA	AA	AA	AA	AA	AA	AA	AA	AA	AA
Ca22chr1A_C_albicans_SC5314-231893	AA	GG	GG	GG	GG	GG	GG	GG	GG	GG	GG	GG	GG	GG	GG	GG	GG	GG	GG
Ca22chr1A_C_albicans_SC5314-231948	AA	AG	AG	AG	AG	AG	AG	AG	AG	AG	AG	AG	AG	AG	AG	AG	AG	AG	AG
Ca22chr1A_C_albicans_SC5314-231978	TT	CC	CC	CC	CC	CC	CC	CC	CC	CC	CC	CC	CC	CC	CC	CC	CC	CC	CC
Ca22chr1A_C_albicans_SC5314-231991	TT	TC	TC	TC	TC	TC	TC	TC	TC	TC	TC	TC	TC	TC	TC	TC	TC	TC	TC
Ca22chr1A_C_albicans_SC5314-232003	TT	CC	CC	CC	CC	CC	CC	CC	CC	CC	CC	CC	CC	CC	CC	CC	CC	CC	CC
Ca22chr1A_C_albicans_SC5314-232039	AA	GG	GG	GG	GG	GG	GG	GG	GG	GG	GG	GG	GG	GG	GG	GG	GG	GG	GG
Ca22chr1A_C_albicans_SC5314-232206	CC	GG	GG	GG	GG	GG	GG	GG	GG	GG	GG	GG	GG	GG	GG	GG	GG	GG	GG
Ca22chr1A_C_albicans_SC5314-232418	TT	TC	TC	TC	TC	TC	TC	TC	TC	TC	TC	TC	TC	TC	TC	TC	TC	TC	TC
Ca22chr1A_C_albicans_SC5314-232506	GG	AA	AA	AA	AA	AA	AA	AA	AA	AA	AA	AA	AA	AA	AA	AA	AA	AA	AA
Ca22chr1A_C_albicans_SC5314-232567	TT	TC	TC	TC	TC	TC	CC	TC	TC	TC	TC	TC	TC	TC	TC	TC	TC	TC	TC
Ca22chr1A_C_albicans_SC5314-232753	GG	CC	CC	CC	CC	CC	CC	CC	CC	CC	CC	CC	CC	CC	CC	CC	CC	CC	CC
Ca22chr1A_C_albicans_SC5314-232814	CC	TT	TT	TT	TT	TT	TT	TT	TT	TT	TT	TT	TT	TT	TT	TT	TT	TT	TT
Ca22chr1A_C_albicans_SC5314-232865	TT	TC	TC	TC	TC	TC	TC	TC	TC	TC	TC	TC	TC	TC	TC	TC	TC	TC	TC
Ca22chr1A_C_albicans_SC5314-232871	TT	TC	TC	TC	TC	TC	TC	TC	TC	TC	TC	TC	TC	TC	TC	TC	TC	TC	TC
Ca22chr1A_C_albicans_SC5314-232978	CC	CT	CT	CT	CT	CT	CT	CT	CT	CT	CT	CT	CT	CT	CT	CT	CT	CT	CT
Ca22chr1A_C_albicans_SC5314-232994	TT	CC	CC	CC	CC	CC	CC	CC	CC	CC	CC	CC	CC	CC	CC	CC	CC	CC	CC
Ca22chr1A_C_albicans_SC5314-233040	AA	AG	AG	AG	AG	AG	AG	AG	AG	AG	AG	AG	AG	AG	AG	AG	AG	AG	AG
Ca22chr1A_C_albicans_SC5314-233054	TT	TC	TC	TC	TC	TC	TC	TC	TC	TC	TC	TC	TC	TC	TC	TC	TC	TC	TC
Ca22chr1A_C_albicans_SC5314-233357	CC	TT	TT	TT	TT	TT	TT	TT	TT	TT	TT	TT	TT	TT	TT	TT	TT	TT	TT
Ca22chr1A_C_albicans_SC5314-233419	TT	TC	TC	TC	TC	TC	TC	TC	TC	TC	TC	TC	TC	TC	TC	TC	TC	TC	TC
Ca22chr1A_C_albicans_SC5314-233426	AA	AT	AT	AT	AT	AT	AT	AT	AT	AT	AT	AT	AT	AT	AT	AT	AT	AT	AT
Ca22chr1A_C_albicans_SC5314-233777	CC	TT	TT	TT	TT	TT	TT	TT	TT	TT	TT	TT	TT	TT	TT	TT	TT	TT	TT
Ca22chr1A_C_albicans_SC5314-233780	TT	TC	TC	TC	TC	TC	TC	TC	TC	TC	TC	TC	TC	TC	TC	TC	TC	TC	TC
Ca22chr1A_C_albicans_SC5314-233870	TT	TA	TA	TA	TA	TA	TA	TA	TA	TA	TA	TA	TA	TA	TA	TA	TA	TA	TA
Ca22chr1A_C_albicans_SC5314-234317	AA	CC	CC	CC	CC	CC	CC	CC	CC	CC	CC	CC	CC	CC	CC	CC	CC	CC	CC
Ca22chr1A_C_albicans_SC5314-234322	GG	AA	AA	AA	AA	AA	AA	AA	AA	AA	AA	AA	AA	AA	AA	AA	AA	AA	AA
Ca22chr1A_C_albicans_SC5314-234383	CC	CT	CT	CT	CT	CT	CT	CT	CT	CT	CT	CT	CT	CT	CT	CT	CT	CT	CT
Ca22chr1A_C_albicans_SC5314-234622	TT	CC	CC	CC	CC	CC	CC	CC	CC	CC	CC	CC	CC	CC	CC	CC	CC	CC	CC
Ca22chr1A_C_albicans_SC5314-234653	CC	CT	CT	CT	CT	CT	CT	CT	CT	CT	CT	CT	CT	CT	CT	CT	CT	CT	CT
Ca22chr1A_C_albicans_SC5314-234665	TT	TC	TC	TC	TC	TC	TC	TC	TC	TC	TC	TC	TC	TC	TC	TC	TC	TC	TC
Ca22chr1A_C_albicans_SC5314-234921	AA	GG	GG	GG	GG	GG	GG	GG	GG	GG	GG	GG	GG	GG	GG	GG	GG	GG	GG
Ca22chr1A_C_albicans_SC5314-235001	TT	TC	TC	TC	TC	TC	TC	TC	TC	TC	TC	TC	TC	TC	TC	TC	TC	TC	TC
Ca22chr1A_C_albicans_SC5314-235009	GG	GA	GA	GA	GA	GA	GA	GA	GA	GA	GA	GA	GA	GA	GA	GA	GA	GA	GA
Ca22chr1A_C_albicans_SC5314-235017	AA	AT	AT	AT	AT	AT	AT	AT	AT	AT	AT	AT	AT	AT	AT	AT	AT	AT	AT
Ca22chr1A_C_albicans_SC5314-235263	TT	TC	TC	TC	TC	TC	TC	TC	TC	TC	TC	TC	TC	TC	TC	TC	TC	TC	TC
Ca22chr1A_C_albicans_SC5314-235701	CC	CA	CA	CA	CA	CA	CA	CA	CA	CA	CA	CA	CA	CA	CA	CA	CA	CA	CA
Ca22chr1A_C_albicans_SC5314-235833	AA	AG	AG	AG	AG	AG	AG	AG	AG	AG	AG	AG	AG	AG	AG	AG	AG	AG	AG
Ca22chr1A_C_albicans_SC5314-235834	AA	AG	AG	AG	AG	AG	AG	AG	AG	AG	AG	AG	AG	AG	AG	AG	AG	AG	AG
Ca22chr1A_C_albicans_SC5314-235892	CC	CT	CT	CT	CT	CT	CT	CT	CT	CT	CT	CT	CT	CT	CT	CT	CT	CT	CT
Ca22chr1A_C_albicans_SC5314-235945	TT	TA	TA	TA	TA	TA	TA	TA	TA	TA	TA	TA	TA	TA	TA	TA	TA	TA	TA
Ca22chr1A_C_albicans_SC5314-237711	AA	GG	GG	GG	GG	GG	GG	GG	GG	GG	GG	GG	GG	GG	GG	GG	GG	GG	GG
Ca22chr1A_C_albicans_SC5314-237780	CC	TT	TT	TT	TT	TT	TT	TT	TT	TT	TT	TT	TT	TT	TT	TT	TT	TT	TT
Ca22chr1A_C_albicans_SC5314-238570	GG	GA	GA	GA	GA	GA	GA	GA	GA	GA	GA	GA	GA	GA	GA	GA	GA	GA	GA
Ca22chr1A_C_albicans_SC5314-238632	AA	AG	AG	AG	AG	AG	AG	AG	AG	AG	AG	AG	AG	AG	AG	AG	AG	AG	AG
Ca22chr1A_C_albicans_SC5314-238824	CC	CG	CG	CG	CG	CG	CG	CG	CG	CG	CG	CG	CG	CG	CG	CG	CG	CG	CG
Ca22chr1A_C_albicans_SC5314-238826	TT	TC	TC	TC	TC	TC	TC	TC	TC	TC	TC	TC	TC	TC	TC	TC	TC	TC	TC
Ca22chr1A_C_albicans_SC5314-239004	CC	CA	CA	CA	CA	CA	CA	CA	CA	CA	CA	CA	CA	CA	CA	CA	CA	CA	CA
Ca22chr1A_C_albicans_SC5314-239102	TT	TC	TC	TC	TC	TC	TC	TC	TC	TC	TC	TC	TC	TC	TC	TC	TC	TC	TC
Ca22chr1A_C_albicans_SC5314-239118	AA	AC	AC	AC	AC	AC	AC	AC	AC	AC	AC	AC	AC	AC	AC	AC	AC	AC	AC
Ca22chr1A_C_albicans_SC5314-239426	GG	GC	GC	GC	GC	GC	GC	GC	GC	GC	GC	GC	GC	GC	GC	GC	GC	GC	GC
Ca22chr1A_C_albicans_SC5314-239478	GG	GA	GA	GA	GA	GA	GA	GA	GA	GA	GA	GA	GA	GA	GA	GA	GA	GA	GA
Ca22chr1A_C_albicans_SC5314-240017	TT	TA	TA	TA	TA	TA	TA	TA	TA	TA	TA	TA	TA	TA	TA	TA	TA	TA	TA
Ca22chr1A_C_albicans_SC5314-240067	CC	CT	CT	CT	CT	CT	CT	CT	CT	CT	CT	CT	CT	CT	CT	CT	CT	CT	CT
Ca22chr1A_C_albicans_SC5314-240204	TT	TC	TC	TC	TC	TC	TC	TC	TC	TC	TC	TC	TC	TC	TC	TC	TC	TC	TC
Ca22chr1A_C_albicans_SC5314-240246	GG	GG	GG	GG	GG	GG	GG	GG	GG	GG	GG	GG	GG	GG	GG	GG	GA	GA	GG
Ca22chr1A_C_albicans_SC5314-240299	TT	CC	CC	CC	CC	CC	CC	CC	CC	CC	CC	CC	CC	CC	CC	CC	CC	CC	CC
Ca22chr1A_C_albicans_SC5314-240322	TT	TC	TC	TC	TC	TC	TC	TC	TC	TC	TC	TC	TC	TC	TC	TC	TC	TC	TC
Ca22chr1A_C_albicans_SC5314-240483	GG	GA	GA	GA	GA	GA	GA	GA	GA	GA	GA	GA	GA	GA	GA	GA	GA	GA	GA
Ca22chr1A_C_albicans_SC5314-240551	CC	CT	CT	CT	CT	CT	CT	CT	CT	CT	CT	CT	CT	CT	CT	CT	CT	CT	CT
Ca22chr1A_C_albicans_SC5314-240696	GG	GA	GA	GA	GA	GA	GA	GA	GA	GA	GA	GA	GA	GA	GA	GA	GA	GA	GA
Ca22chr1A_C_albicans_SC5314-240717	AA	AG	AG	AG	AG	AG	AG	AG	AG	AG	AG	AG	AG	AG	AG	AG	AG	AG	AG
Ca22chr1A_C_albicans_SC5314-240738	GG	GA	GA	GA	GA	GA	GA	GA	GA	GA	GA	GA	GA	GA	GA	GA	GA	GA	GA
Ca22chr1A_C_albicans_SC5314-240892	AA	AT	AT	AT	AT	AT	AT	AT	AT	AT	AT	AT	AT	AT	AT	AT	AT	AT	AT
Ca22chr1A_C_albicans_SC5314-241069	CC	CT	CT	CT	CT	CT	CT	CT	CT	CT	CT	CT	CT	CT	CT	CT	CT	CT	CT
Ca22chr1A_C_albicans_SC5314-241071	AA	AG	AG	AG	AG	AG	AG	AG	AG	AG	AG	AG	AG	AG	AG	AG	AG	AG	AG
Ca22chr1A_C_albicans_SC5314-241154	GG	GA	GA	GA	GA	GA	GA	GA	GA	GA	GA	GA	GA	GA	GA	GA	GA	GA	GA
Ca22chr1A_C_albicans_SC5314-241201	CC	CT	CT	CT	CT	CT	CT	CT	CT	CT	CT	CT	CT	CT	CT	CT	CT	CT	CT
Ca22chr1A_C_albicans_SC5314-241224	CC	CT	CT	CT	CT	CT	CT	CT	CT	CT	CT	CT	CT	CT	CT	CT	CT	CT	CT
Ca22chr1A_C_albicans_SC5314-241318	CC	CT	CT	CT	CT	CT	CT	CT	CT	CT	CT	CT	CT	CT	CT	CT	CT	CT	CT
Ca22chr1A_C_albicans_SC5314-241382	AA	AC	AC	AC	AC	AC	AC	AC	AC	AC	AC	AC	AC	AC	AC	AC	AC	AC	AC
Ca22chr1A_C_albicans_SC5314-241709	GG	GA	GA	GA	GA	GA	GA	GA	GA	GA	GA	GA	GA	GA	GA	GA	GA	GA	GA
Ca22chr1A_C_albicans_SC5314-242056	GG	GA	GA	GA	GA	GA	GA	GA	GA	GA	GA	GA	GA	GA	GA	GA	GA	GA	GA
Ca22chr1A_C_albicans_SC5314-242100	AA	AG	AG	AG	AG	AG	AG	AG	AG	AG	AG	AG	AG	AG	AG	AG	AG	AG	AG
Ca22chr1A_C_albicans_SC5314-242270	CC	CA	CA	CA	CA	CA	CA	CA	CA	CA	CA	CA	CA	CA	CA	CA	CA	CA	CA
Ca22chr1A_C_albicans_SC5314-242316	CC	CT	CT	CT	CT	CT	CT	CT	CT	CT	CT	CT	CT	CT	CT	CT	CT	CT	CT
Ca22chr1A_C_albicans_SC5314-242550	TT	TC	TC	TC	TC	TC	TC	TC	TC	TC	TC	TC	TC	TC	TC	TC	TC	TC	TC
Ca22chr1A_C_albicans_SC5314-242576	CC	CT	CT	CT	CT	CT	CT	CT	CT	CT	CT	CT	CT	CT	CT	CT	CT	CT	CT
Ca22chr1A_C_albicans_SC5314-242584	AA	AG	AG	AG	AG	AG	AG	AG	AG	AG	AG	AG	AG	AG	AG	AG	AG	AG	AG
Ca22chr1A_C_albicans_SC5314-242662	GG	GA	GA	GA	GA	GA	GA	GA	GA	GA	GA	GA	GA	GA	GA	GA	GA	GA	GA
Ca22chr1A_C_albicans_SC5314-242663	TT	TA	TA	TA	TA	TA	TA	TA	TA	TA	TA	TA	TA	TA	TA	TA	TA	TA	TA
Ca22chr1A_C_albicans_SC5314-242702	GG	GC	GC	GC	GC	GC	GC	GC	GC	GC	GC	GC	GC	GC	GC	GC	GC	GC	GC
Ca22chr1A_C_albicans_SC5314-242728	GG	GA	GA	GA	GA	GA	GA	GA	GA	GA	GA	GA	GA	GA	GA	GA	GA	GA	GA
Ca22chr1A_C_albicans_SC5314-242734	AA	AC	AC	AC	AC	AC	AC	AC	AC	AC	AC	AC	AC	AC	AC	AC	AC	AC	AC
Ca22chr1A_C_albicans_SC5314-242751	TT	TC	TC	TC	TC	TC	TC	TC	TC	TC	TC	TC	TC	TC	TC	TC	TC	TC	TC
Ca22chr1A_C_albicans_SC5314-242758	CC	CT	CT	CT	CT	CT	CT	CT	CT	CT	CT	CT	CT	CT	CT	CT	CT	CT	CT
Ca22chr1A_C_albicans_SC5314-242761	AA	AC	AC	AC	AC	AC	AC	AC	AC	AC	AC	AC	AC	AC	AC	AC	AC	AC	AC
Ca22chr1A_C_albicans_SC5314-242785	GG	GA	GA	GA	GA	GA	GA	GA	GA	GA	GA	GA	GA	GA	GA	GA	GA	GA	GA
Ca22chr1A_C_albicans_SC5314-242787	AA	CC	CC	CC	CC	CC	CC	CC	CC	CC	CC	CC	CC	CC	CC	CC	CC	CC	CC
Ca22chr1A_C_albicans_SC5314-242806	TT	TC	TC	TC	TC	TC	TC	TC	TC	TC	TC	TC	TC	TC	TC	TC	TC	TC	TC
Ca22chr1A_C_albicans_SC5314-242908	TT	TC	TC	TC	TC	TC	TC	TC	TC	TC	TC	TC	TC	TC	TC	TC	TC	TC	TC
Ca22chr1A_C_albicans_SC5314-243094	AA	AG	AG	AG	AG	AG	AG	AG	AG	AG	AG	AG	AG	AG	AG	AG	AG	AG	AG
Ca22chr1A_C_albicans_SC5314-243118	AA	AC	AC	AC	AC	AC	AC	AC	AC	AC	AC	AC	AC	AC	AC	AC	AC	AC	AC
Ca22chr1A_C_albicans_SC5314-243121	TT	TC	TC	TC	TC	TC	TC	TC	TC	TC	TC	TC	TC	TC	TC	TC	TC	TC	TC
Ca22chr1A_C_albicans_SC5314-243129	CC	CA	CA	CA	CA	CA	CA	CA	CA	CA	CA	CA	CA	CA	CA	CA	CA	CA	CA
Ca22chr1A_C_albicans_SC5314-243135	CC	CT	CT	CT	CT	CT	CT	CT	CT	CT	CT	CT	CT	CT	CT	CT	CT	CT	CT
Ca22chr1A_C_albicans_SC5314-243376	TT	TC	TC	TC	TC	TC	TC	TC	TC	TC	TC	TC	TC	TC	TC	TC	TC	TC	TC
Ca22chr1A_C_albicans_SC5314-244261	TT	TC	TC	TC	TC	TC	TC	TC	TC	TC	TC	TC	TC	TC	TC	TC	TC	TC	TC
Ca22chr1A_C_albicans_SC5314-244791	AA	GG	GG	GG	GG	GG	GG	GG	GG	GG	GG	GG	GG	GG	GG	GG	GG	GG	GG
Ca22chr1A_C_albicans_SC5314-244809	TT	TC	TC	TC	TC	TC	TC	TC	TC	TC	TC	TC	TC	TC	TC	TC	TC	TC	TC
Ca22chr1A_C_albicans_SC5314-244823	AA	AT	AT	AT	AT	AT	AT	AT	AT	AT	AT	AT	AT	AT	AT	AT	AT	AT	AT
Ca22chr1A_C_albicans_SC5314-244840	CC	CT	CT	CT	CT	CT	CT	CT	CT	CT	CT	CT	CT	CT	CT	CT	CT	CT	CT
Ca22chr1A_C_albicans_SC5314-244954	CC	CA	CA	CA	CA	CA	CA	CA	CA	CA	CA	CA	CA	CA	CA	CA	CA	CA	CA
Ca22chr1A_C_albicans_SC5314-245012	GG	GA	GA	GA	GA	GA	GA	GA	GA	GA	GA	GA	GA	GA	GA	GA	GA	GA	GA
Ca22chr1A_C_albicans_SC5314-245020	CC	CG	CG	CG	CG	CG	CG	CG	CG	CG	CG	CG	CG	CG	CG	CG	CG	CG	CG
Ca22chr1A_C_albicans_SC5314-245110	AA	AG	AG	AG	AG	AG	AG	AG	AG	AG	AG	AG	AG	AG	AG	AG	AG	AG	AG
Ca22chr1A_C_albicans_SC5314-245247	AA	AG	AG	AG	AG	AG	AG	AG	AG	AA	AG	AG	AG	AG	AG	AG	AG	AG	AG
Ca22chr1A_C_albicans_SC5314-245274	GG	GA	GA	GA	GA	GA	GA	GA	GA	GG	GA	GA	GA	GA	GA	GA	GA	GA	GA
Ca22chr1A_C_albicans_SC5314-245394	GG	GA	GA	GA	GA	GA	GA	GA	GA	GG	GA	GA	GA	GA	GA	GA	GA	GA	GA
Ca22chr1A_C_albicans_SC5314-245687	AA	AG	AG	AG	AG	AG	AG	AG	AG	AA	AG	AG	AG	AG	AG	AG	AG	AG	AG
Ca22chr1A_C_albicans_SC5314-245714	GG	GC	GC	GC	GC	GC	GC	GC	GC	GG	GC	GC	GC	GC	GC	GC	GC	GC	GC
Ca22chr1A_C_albicans_SC5314-245790	CC	CT	CT	CT	CT	CT	CT	CT	CT	CC	CT	CT	CT	CT	CT	CT	CT	CT	CT
Ca22chr1A_C_albicans_SC5314-245838	GG	GA	GA	GA	GA	GA	GA	GA	GA	GG	GA	GA	GA	GA	GA	GA	GA	GA	GA
Ca22chr1A_C_albicans_SC5314-245949	TT	TC	TC	TC	TC	TC	TC	TC	TC	TC	TC	TC	TC	TC	TC	TC	TC	TC	TC
Ca22chr1A_C_albicans_SC5314-246020	AA	AC	AC	AC	AC	AC	AC	AC	AC	AC	AC	AC	AC	AC	AC	AC	AC	AC	AC
Ca22chr1A_C_albicans_SC5314-246036	GG	GA	GA	GA	GA	GA	GA	GA	GA	GA	GA	GA	GA	GA	GA	GA	GA	GA	GA
Ca22chr1A_C_albicans_SC5314-246121	CC	CT	CT	CT	CT	CT	CT	CT	CT	CT	CT	CT	CT	CT	CT	CT	CT	CT	CT
Ca22chr1A_C_albicans_SC5314-246164	GG	GA	GA	GA	GA	GA	GA	GA	GA	GA	GA	GA	GA	GA	GA	GA	GA	GA	GA
Ca22chr1A_C_albicans_SC5314-246423	TT	TC	TC	TC	TC	TC	TC	TC	TC	TC	TC	TC	TC	TC	TC	TC	TC	TC	TC
Ca22chr1A_C_albicans_SC5314-246456	AA	AG	AG	AG	AG	AG	AG	AG	AG	AG	AG	AG	AG	AG	AG	AG	AG	AG	AG
Ca22chr1A_C_albicans_SC5314-246520	TT	TG	TG	TG	TG	TG	TG	TG	TG	TG	TG	TG	TG	TG	TG	TG	TG	TG	TG
Ca22chr1A_C_albicans_SC5314-246720	CC	CT	CT	CT	CT	CT	CT	CT	CT	CT	CT	CT	CT	CT	CT	CT	CT	CT	CT
Ca22chr1A_C_albicans_SC5314-246859	CC	CT	CT	CT	CT	CT	CT	CT	CT	CT	CT	CT	CT	CT	CT	CT	CT	CT	CT
Ca22chr1A_C_albicans_SC5314-246907	GG	GA	GA	GA	GA	GA	GA	GA	GA	GA	GA	GA	GA	GA	GA	GA	GA	GA	GA
Ca22chr1A_C_albicans_SC5314-246910	GG	GA	GA	GA	GA	GA	GA	GA	GA	GA	GA	GA	GA	GA	GA	GA	GA	GA	GA
Ca22chr1A_C_albicans_SC5314-247220	AA	AC	AC	AC	AC	AC	AC	AC	AC	AC	AC	AC	AC	AC	AC	AC	AC	AC	AC
Ca22chr1A_C_albicans_SC5314-247270	GG	GA	GA	GA	GA	GA	GA	GA	GA	GA	GA	GA	GA	GA	GA	GA	GA	GA	GA
Ca22chr1A_C_albicans_SC5314-247586	CC	CT	CT	CT	CT	CT	CT	CT	CT	CT	CT	CT	CT	CT	CT	CT	CT	CT	CT
Ca22chr1A_C_albicans_SC5314-247661	TT	TC	TC	TC	TC	TC	TC	TC	TC	TC	TC	TC	TC	TC	TC	TC	TC	TC	TC
Ca22chr1A_C_albicans_SC5314-247845	CC	CG	CG	CG	CG	CG	CG	CG	CG	CG	CG	CG	CG	CG	CG	CG	CG	CG	CG
Ca22chr1A_C_albicans_SC5314-247873	AA	AC	AC	AC	AC	AC	AC	AC	AC	AC	AC	AC	AC	AC	AC	AC	AC	AC	AC
Ca22chr1A_C_albicans_SC5314-247961	TT	CC	CC	CC	CC	CC	CC	CC	CC	CC	CC	CC	CC	CC	CC	CC	CC	CC	CC
Ca22chr1A_C_albicans_SC5314-248007	CC	CG	CG	CG	CG	CG	CG	CG	CG	CG	CG	CG	CG	CG	CG	CG	CG	CG	CG
Ca22chr1A_C_albicans_SC5314-248119	AA	AG	AG	AG	AG	AG	AG	AG	AG	AG	AG	AG	AG	AG	AG	AG	AG	AG	AG
Ca22chr1A_C_albicans_SC5314-248372	GG	GA	GA	GA	GA	GA	GA	GA	GA	GA	GA	GA	GA	GA	GA	GA	GA	GA	GA
Ca22chr1A_C_albicans_SC5314-248378	GG	GC	GC	GC	GC	GC	GC	GC	GC	GC	GC	GC	GC	GC	GC	GC	GC	GC	GC
Ca22chr1A_C_albicans_SC5314-248450	GG	GA	GA	GA	GA	GA	GA	GA	GA	GA	GA	GA	GA	GA	GA	GA	GA	GA	GA
Ca22chr1A_C_albicans_SC5314-248467	CC	CT	CT	CT	CT	CT	CT	CT	CT	CT	CT	CT	CT	CT	CT	CT	CT	CT	CT
Ca22chr1A_C_albicans_SC5314-248651	AA	AG	AG	AG	AG	AG	AG	AG	AG	AG	AG	AG	AG	AG	AG	AG	AG	AG	AG
Ca22chr1A_C_albicans_SC5314-248666	TT	TG	TG	TG	TG	TG	TG	TG	TG	TG	TG	TG	TG	TG	TG	TG	TG	TG	TG
Ca22chr1A_C_albicans_SC5314-248747	AA	AT	AT	AT	AT	AT	AT	AT	AT	AT	AT	AT	AT	AT	AT	AT	AT	AT	AT
Ca22chr1A_C_albicans_SC5314-248899	TT	TC	TC	TC	TC	TC	TC	TC	TC	TC	TC	TC	TC	TC	TC	TC	TC	TC	TC
Ca22chr1A_C_albicans_SC5314-249485	CC	CG	CG	CG	CG	CG	CG	CG	CG	CG	CG	CG	CG	CG	CG	CG	CG	CG	CG
Ca22chr1A_C_albicans_SC5314-249503	AA	AG	AG	AG	AG	AG	AG	AG	AG	AG	AG	AG	AG	AG	AG	AG	AG	AG	AG
Ca22chr1A_C_albicans_SC5314-249511	GG	GA	GA	GA	GA	GA	GA	GA	GA	GA	GA	GA	GA	GA	GA	GA	GA	GA	GA
Ca22chr1A_C_albicans_SC5314-249556	AA	AG	AG	AG	AG	AG	AG	AG	AG	AG	AG	AG	AG	AG	AG	AG	AG	AG	AG
Ca22chr1A_C_albicans_SC5314-249631	AA	AG	AG	AG	AG	AG	AG	AG	AG	AG	AG	AG	AG	AG	AG	AG	AG	AG	AG
Ca22chr1A_C_albicans_SC5314-249871	TT	TC	TC	TC	TC	TC	TC	TC	TC	TC	TC	TC	TC	TC	TC	TC	TC	TC	TC
Ca22chr1A_C_albicans_SC5314-249909	AA	AC	AC	AC	AC	AC	AC	AC	AC	AC	AC	AC	AC	AC	AC	AC	AC	AC	AC
Ca22chr1A_C_albicans_SC5314-249920	GG	GA	GA	GA	GA	GA	GA	GA	GA	GA	GA	GA	GA	GA	GA	GA	GA	GA	GA
Ca22chr1A_C_albicans_SC5314-249934	CC	CT	CT	CT	CT	CT	CT	CT	CT	CT	CT	CT	CT	CT	CT	CT	CT	CT	CT
Ca22chr1A_C_albicans_SC5314-249953	CC	CT	CT	CT	CT	CT	CT	CT	CT	CT	CT	CT	CT	CT	CT	CT	CT	CT	CT
Ca22chr1A_C_albicans_SC5314-249972	TT	TA	TA	TA	TA	TA	TA	TA	TA	TA	TA	TA	TA	TA	TA	TA	TA	TA	TA
Ca22chr1A_C_albicans_SC5314-250003	TT	TC	TC	TC	TC	TC	TC	TC	TC	TC	TC	TC	TC	TC	TC	TC	TC	TC	TC
Ca22chr1A_C_albicans_SC5314-251187	CC	CC	CC	CC	CC	CC	CC	CC	CC	CC	CC	CC	CC	CT	CT	CT	CT	CT	CC
Ca22chr1A_C_albicans_SC5314-251338	AA	GG	GG	GG	GG	GG	GG	GG	GG	GG	GG	GG	GG	GG	GG	GG	GG	GG	GG
Ca22chr1A_C_albicans_SC5314-251347	AA	TT	TT	TT	TT	TT	TT	TT	TT	TT	TT	TT	TT	TT	TT	TT	TT	TT	TT
Ca22chr1A_C_albicans_SC5314-252114	AA	AT	AT	AT	AT	AT	AT	AT	AT	AT	AT	AT	AT	AT	AT	AT	AT	AT	AT
Ca22chr1A_C_albicans_SC5314-253002	TT	TC	TC	TC	TC	TC	TC	TC	TC	TC	TC	TC	TC	TC	TC	TC	TC	TC	TC
Ca22chr1A_C_albicans_SC5314-253192	AA	AG	AG	AG	AG	AG	AG	AG	AG	AG	AG	AG	AG	AG	AG	AG	AG	AG	AG
Ca22chr1A_C_albicans_SC5314-253301	CC	TT	TT	TT	TT	TT	TT	TT	TT	TT	TT	TT	TT	TT	TT	TT	TT	TT	TT
Ca22chr1A_C_albicans_SC5314-253838	GG	CC	CC	CC	CC	CC	CC	CC	CC	CC	CC	CC	CC	CC	CC	CC	CC	CC	CC
Ca22chr1A_C_albicans_SC5314-253875	GG	GA	GA	GA	GA	GA	GA	GA	GA	GA	GA	GA	GA	GA	GA	GA	GA	GA	GA
Ca22chr1A_C_albicans_SC5314-253889	TT	TC	TC	TC	TC	TC	TC	TC	TC	TC	TC	TC	TC	TC	TC	TC	TC	TC	TC
Ca22chr1A_C_albicans_SC5314-254012	CC	CT	CT	CT	CT	CT	CT	CT	CT	CT	CT	CT	CT	CT	CT	CT	CT	CT	CT
Ca22chr1A_C_albicans_SC5314-254393	CC	TT	TT	TT	TT	TT	TT	TT	TT	TT	TT	TT	TT	TT	TT	TT	TT	TT	TT
Ca22chr1A_C_albicans_SC5314-254486	AA	GG	GG	GG	GG	GG	GG	GG	GG	GG	GG	GG	GG	GG	GG	GG	GG	GG	GG
Ca22chr1A_C_albicans_SC5314-254518	AA	CC	CC	CC	CC	CC	CC	CC	CC	CC	CC	CC	CC	CC	CC	CC	CC	CC	CC
Ca22chr1A_C_albicans_SC5314-254536	AA	TT	TT	TT	TT	TT	TT	TT	TT	TT	TT	TT	TT	TT	TT	TT	TT	TT	TT
Ca22chr1A_C_albicans_SC5314-254559	GG	AA	AA	AA	AA	AA	AA	AA	AA	AA	AA	AA	AA	AA	AA	AA	AA	AA	AA
Ca22chr1A_C_albicans_SC5314-254604	AA	GG	GG	GG	GG	GG	GG	GG	GG	GG	GG	GG	GG	GG	GG	GG	GG	GG	GG
Ca22chr1A_C_albicans_SC5314-254973	AA	GG	GG	GG	GG	GG	GG	GG	GG	GG	GG	GG	GG	GG	GG	GG	GG	GG	GG
Ca22chr1A_C_albicans_SC5314-255018	GG	AA	AA	AA	AA	AA	AA	AA	AA	AA	AA	AA	AA	AA	AA	AA	AA	AA	AA
Ca22chr1A_C_albicans_SC5314-255021	GG	TT	TT	TT	TT	TT	TT	TT	TT	TT	TT	TT	TT	TT	TT	TT	TT	TT	TT
Ca22chr1A_C_albicans_SC5314-255056	AA	GG	GG	GG	GG	GG	GG	GG	GG	GG	GG	GG	GG	GG	GG	GG	GG	GG	GG
Ca22chr1A_C_albicans_SC5314-255105	AA	CC	CC	CC	CC	CC	CC	CC	CC	CC	CC	CC	CC	CC	CC	CC	CC	CC	CC
Ca22chr1A_C_albicans_SC5314-255110	AA	GG	GG	GG	GG	GG	GG	GG	GG	GG	GG	GG	GG	GG	GG	GG	GG	GG	GG
Ca22chr1A_C_albicans_SC5314-255197	AA	GG	GG	GG	GG	GG	GG	GG	GG	GG	GG	GG	GG	GG	GG	GG	GG	GG	GG
Ca22chr1A_C_albicans_SC5314-255260	CC	CT	CT	CT	CT	CT	CT	CT	CT	CT	CT	CT	CT	CT	CT	CT	CT	CT	CT
Ca22chr1A_C_albicans_SC5314-255353	GG	GA	GA	GA	GA	GA	GA	GA	GA	GA	GA	GA	GA	GA	GA	GA	GA	GA	GA
Ca22chr1A_C_albicans_SC5314-255443	AA	AG	AG	AG	AG	AG	AG	AG	AG	AG	AG	AG	AG	AG	AG	AG	AG	AG	AG
Ca22chr1A_C_albicans_SC5314-255467	AA	AG	AG	AG	AG	AG	AG	AG	AG	AG	AG	AG	AG	AG	AG	AG	AG	AG	AG
Ca22chr1A_C_albicans_SC5314-255518	AA	AT	AT	AT	AT	AT	AT	AT	AT	AT	AT	AT	AT	AT	AT	AT	AT	AT	AT
Ca22chr1A_C_albicans_SC5314-255527	TT	TC	TC	TC	TC	TC	TC	TC	TC	TC	TC	TC	TC	TC	TC	TC	TC	TC	TC
Ca22chr1A_C_albicans_SC5314-255551	AA	AG	AG	AG	AG	AG	AG	AG	AG	AG	AG	AG	AG	AG	AG	AG	AG	AG	AG
Ca22chr1A_C_albicans_SC5314-255614	GG	GA	GA	GA	GA	GA	GA	GA	GA	GA	GA	GA	GA	GA	GA	GA	GA	GA	GA
Ca22chr1A_C_albicans_SC5314-255620	CC	CT	CT	CT	CT	CT	CT	CT	CT	CT	CT	CT	CT	CT	CT	CT	CT	CT	CT
Ca22chr1A_C_albicans_SC5314-255657	CC	CA	CA	CA	CA	CA	CA	CA	CA	CA	CA	CA	CA	CA	CA	CA	CA	CA	CA
Ca22chr1A_C_albicans_SC5314-255671	AA	AG	AG	AG	AG	AG	AG	AG	AG	AG	AG	AG	AG	AG	AG	AG	AG	AG	AG
Ca22chr1A_C_albicans_SC5314-255825	AA	AG	AG	AG	AG	AG	AG	AG	AG	AG	AG	AG	AG	AG	AG	AG	AG	AG	AG
Ca22chr1A_C_albicans_SC5314-255827	CC	CT	CT	CT	CT	CT	CT	CT	CT	CT	CT	CT	CT	CT	CT	CT	CT	CT	CT
Ca22chr1A_C_albicans_SC5314-256173	AA	AG	AG	AG	AG	AG	AG	AG	AG	AG	AG	AG	AG	AG	AG	AG	AG	AG	AG
Ca22chr1A_C_albicans_SC5314-256204	CC	CT	CT	CT	CT	CT	CT	CT	CT	CT	CT	CT	CT	CT	CT	CT	CT	CT	CT
Ca22chr1A_C_albicans_SC5314-256232	AA	AT	AT	AT	AT	AT	AT	AT	AT	AT	AT	AT	AT	AT	AT	AT	AT	AT	AT
Ca22chr1A_C_albicans_SC5314-256256	CC	CG	CG	CG	CG	CG	CG	CG	CG	CG	CG	CG	CG	CG	CG	CG	CG	CG	CG
Ca22chr1A_C_albicans_SC5314-256357	GG	GA	GA	GA	GA	GA	GA	GA	GA	GA	GA	GA	GG	GA	GA	GA	GA	GA	GA
Ca22chr1A_C_albicans_SC5314-256530	GG	GA	GA	GA	GA	GA	GA	GA	GA	GA	GA	GA	GG	GA	GA	GA	GA	GA	GA
Ca22chr1A_C_albicans_SC5314-256759	CC	GG	GG	GG	GG	GG	GG	GG	GG	GG	GG	GG	GG	GG	GG	GG	GG	GG	GG
Ca22chr1A_C_albicans_SC5314-256823	TT	TC	TC	TC	TC	TC	TC	TC	TC	TC	TC	TC	TT	TC	TC	TC	TC	TC	TC
Ca22chr1A_C_albicans_SC5314-256833	AA	AG	AG	AG	AG	AG	AG	AG	AG	AG	AG	AG	AA	AG	AG	AG	AG	AG	AG
Ca22chr1A_C_albicans_SC5314-256838	CC	CT	CT	CT	CT	CT	CT	CT	CT	CT	CT	CT	CC	CT	CT	CT	CT	CT	CT
Ca22chr1A_C_albicans_SC5314-257305	CC	CG	CG	CG	CG	CG	CG	CG	CG	CG	CG	CG	CG	CG	CG	CG	CG	CG	CG
Ca22chr1A_C_albicans_SC5314-257314	CC	CT	CT	CT	CT	CT	CT	CT	CT	CT	CT	CT	CT	CT	CT	CT	CT	CT	CT
Ca22chr1A_C_albicans_SC5314-257396	GG	GA	GA	GA	GA	GA	GA	GA	GA	GA	GA	GA	GA	GA	GA	GA	GA	GA	GA
Ca22chr1A_C_albicans_SC5314-257510	TT	TC	TC	TC	TC	TC	TC	TC	TC	TC	TC	TC	TC	TC	TC	TC	TC	TC	TC
Ca22chr1A_C_albicans_SC5314-257517	TT	TC	TC	TC	TC	TC	TC	TC	TC	TC	TC	TC	TC	TC	TC	TC	TC	TC	TC
Ca22chr1A_C_albicans_SC5314-257545	TT	TG	TG	TG	TG	TG	TG	TG	TG	TG	TG	TG	TG	TG	TG	TG	TG	TG	TG
Ca22chr1A_C_albicans_SC5314-257573	AA	AG	AG	AG	AG	AG	AG	AG	AG	AG	AG	AG	AG	AG	AG	AG	AG	AG	AG
Ca22chr1A_C_albicans_SC5314-257697	CC	TT	TT	TT	TT	TT	TT	TT	TT	TT	TT	TT	TT	TT	TT	TT	TT	TT	TT
Ca22chr1A_C_albicans_SC5314-257977	TT	CC	CC	CC	CC	CC	CC	CC	CC	CC	CC	CC	CC	CC	CC	CC	CC	CC	CC
Ca22chr1A_C_albicans_SC5314-257980	CC	TT	TT	TT	TT	TT	TT	TT	TT	TT	TT	TT	TT	TT	TT	TT	TT	TT	TT
Ca22chr1A_C_albicans_SC5314-258283	CC	CT	CT	CT	CT	CT	CT	CT	CT	CT	CT	CT	CT	CT	CT	CT	CT	CT	CT
Ca22chr1A_C_albicans_SC5314-258740	GG	GA	GA	GA	GA	GA	GA	GA	GA	GA	GA	GA	GA	GA	GA	GA	GA	GA	GA
Ca22chr1A_C_albicans_SC5314-258823	AA	AG	AG	AG	AG	AG	AG	AG	AG	AG	AG	AG	AG	AG	AG	AG	AG	AG	AG
Ca22chr1A_C_albicans_SC5314-259252	AA	AG	AG	AG	AG	AG	AG	AG	AG	AG	AG	AG	AG	AG	AG	AG	AG	AG	AG
Ca22chr1A_C_albicans_SC5314-259287	TT	GG	GG	GG	GG	GG	GG	GG	GG	GG	GG	GG	GG	GG	GG	GG	GG	GG	GG
Ca22chr1A_C_albicans_SC5314-259343	TT	TA	TA	TA	TA	TA	TA	TA	TA	TA	TA	TA	TA	TA	TA	TA	TA	TA	TA
Ca22chr1A_C_albicans_SC5314-259423	TT	TC	TC	TC	TC	TC	TC	TC	TC	TC	TC	TC	TC	TC	TC	TC	TC	TC	TC
Ca22chr1A_C_albicans_SC5314-259485	AA	AG	AG	AG	AG	AG	AG	AG	AG	AG	AG	AG	AG	AG	AG	AG	AG	AG	AG
Ca22chr1A_C_albicans_SC5314-259601	CC	CG	CG	CG	CG	CG	CG	CG	CG	CG	CG	CG	CG	CG	CG	CG	CG	CG	CG
Ca22chr1A_C_albicans_SC5314-259863	TT	TC	TC	TC	TC	TC	TC	TC	TC	TC	TC	TC	TC	TC	TC	TC	TC	TC	TC
Ca22chr1A_C_albicans_SC5314-259867	TT	TC	TC	TC	TC	TC	TC	TC	TC	TC	TC	TC	TC	TC	TC	TC	TC	TC	TC
Ca22chr1A_C_albicans_SC5314-259935	GG	GA	GA	GA	GA	GA	GA	GA	GA	GA	GA	GA	GA	GA	GA	GA	GA	GA	GA
Ca22chr1A_C_albicans_SC5314-260030	CC	CT	CT	CT	CT	CT	CT	CT	CT	CT	CT	CT	CT	CT	CT	CT	CT	CT	CT
Ca22chr1A_C_albicans_SC5314-260576	CC	CT	CT	CT	CT	CT	CT	CT	CT	CT	CT	CT	CT	CT	CT	CT	CT	CT	CT
Ca22chr1A_C_albicans_SC5314-261102	AA	AG	AG	AG	AG	AG	AG	AG	AG	AG	AG	AG	AG	AG	AG	AG	AG	AG	AG
Ca22chr1A_C_albicans_SC5314-261110	AA	AC	AC	AC	AC	AC	AC	AC	AC	AC	AC	AC	AC	AC	AC	AC	AC	AC	AC
Ca22chr1A_C_albicans_SC5314-261116	CC	CG	CG	CG	CG	CG	CG	CG	CG	CG	CG	CG	CG	CG	CG	CG	CG	CG	CG
Ca22chr1A_C_albicans_SC5314-261132	AA	AG	AG	AG	AG	AG	AG	AG	AG	AG	AG	AG	AG	AG	AG	AG	AG	AG	AG
Ca22chr1A_C_albicans_SC5314-261200	AA	AG	AG	AG	AG	AG	AG	AG	AG	AG	AG	AG	AG	AG	AG	AG	AG	AG	AG
Ca22chr1A_C_albicans_SC5314-261239	GG	GC	GC	GC	GC	GC	GC	GC	GC	GC	GC	GC	GC	GC	GC	GC	GC	GC	GC
Ca22chr1A_C_albicans_SC5314-261563	GG	GA	GA	GA	GA	GA	GA	GA	GA	GA	GA	GA	GA	GA	GA	GA	GA	GA	GA
Ca22chr1A_C_albicans_SC5314-261912	AA	AT	AT	AT	AT	AT	AT	AT	AT	AT	AT	AT	AT	AT	AT	AT	AT	AT	AT
Ca22chr1A_C_albicans_SC5314-261944	GG	GC	GC	GC	GC	GC	GC	GC	GC	GC	GC	GC	GC	GC	GC	GC	GC	GC	GC
Ca22chr1A_C_albicans_SC5314-261989	GG	GC	GC	GC	GC	GC	GC	GC	GC	GC	GC	GC	GC	GC	GC	GC	GC	GC	GC
Ca22chr1A_C_albicans_SC5314-261999	AA	AG	AG	AG	AG	AG	AG	AG	AG	AG	AG	AG	AG	AG	AG	AG	AG	AG	AG
Ca22chr1A_C_albicans_SC5314-262053	GG	GA	GA	GA	GA	GA	GA	GA	GA	GA	GA	GA	GA	GA	GA	GA	GA	GA	GA
Ca22chr1A_C_albicans_SC5314-262054	AA	AG	AG	AG	AG	AG	AG	AG	AG	AG	AG	AG	AG	AG	AG	AG	AG	AG	AG
Ca22chr1A_C_albicans_SC5314-262056	CC	CT	CT	CT	CT	CT	CT	CT	CT	CT	CT	CT	CT	CT	CT	CT	CT	CT	CT
Ca22chr1A_C_albicans_SC5314-262083	TT	TC	TC	TC	TC	TC	TC	TC	TC	TC	TC	TC	TC	TC	TC	TC	TC	TC	TC
Ca22chr1A_C_albicans_SC5314-262085	TT	TA	TA	TA	TA	TA	TA	TA	TA	TA	TA	TA	TA	TA	TA	TA	TA	TA	TA
Ca22chr1A_C_albicans_SC5314-262102	GG	GA	GA	GA	GA	GA	GA	GA	GA	GA	GA	GA	GA	GA	GA	GA	GA	GA	GA
Ca22chr1A_C_albicans_SC5314-262163	AA	AC	AC	AC	AC	AC	AC	AC	AC	AC	AC	AC	AC	AC	AC	AC	AC	AC	AC
Ca22chr1A_C_albicans_SC5314-262415	GG	GA	GA	GA	GA	GA	GA	GA	GA	GA	GA	GA	GA	GA	GA	GA	GA	GA	GA
Ca22chr1A_C_albicans_SC5314-262418	CC	CT	CT	CT	CT	CT	CT	CT	CT	CT	CT	CT	CT	CT	CT	CT	CT	CT	CT
Ca22chr1A_C_albicans_SC5314-262423	CC	CT	CT	CT	CT	CT	CT	CT	CT	CT	CT	CT	CT	CT	CT	CT	CT	CT	CT
Ca22chr1A_C_albicans_SC5314-262424	CC	CT	CT	CT	CT	CT	CT	CT	CT	CT	CT	CT	CT	CT	CT	CT	CT	CT	CT
Ca22chr1A_C_albicans_SC5314-262481	GG	GC	GC	GC	GC	GC	GC	GC	GC	GC	GC	GC	GC	GC	GC	GC	GC	GC	GC
Ca22chr1A_C_albicans_SC5314-262511	AA	AG	AG	AG	AG	AG	AG	AG	AG	AG	AG	AG	AG	AG	AG	AG	AG	AG	AG
Ca22chr1A_C_albicans_SC5314-262526	TT	TC	TC	TC	TC	TC	TC	TC	TC	TC	TC	TC	TC	TC	TC	TC	TC	TC	TC
Ca22chr1A_C_albicans_SC5314-262727	GG	GA	GA	GA	GA	GA	GA	GA	GA	GA	GA	GA	GA	GA	GA	GA	GA	GA	GA
Ca22chr1A_C_albicans_SC5314-263240	CC	CT	CT	CT	CT	CT	CT	CT	CT	CT	CT	CT	CT	CT	CT	CT	CT	CT	CT
Ca22chr1A_C_albicans_SC5314-263716	AA	AG	AG	AG	AG	AG	AG	AG	AG	AG	AG	AG	AG	AG	AG	AG	AG	AG	AG
Ca22chr1A_C_albicans_SC5314-263788	AA	AG	AG	AG	AG	AG	AG	AG	AG	AG	AG	AG	AG	AG	AG	AG	AG	AG	AG
Ca22chr1A_C_albicans_SC5314-263947	AA	AG	AG	AG	AG	AG	AG	AG	AG	AG	AG	AG	AG	AG	AG	AG	AG	AG	AG
Ca22chr1A_C_albicans_SC5314-264022	GG	GA	GA	GA	GA	GA	GA	GA	GA	GA	GA	GA	GA	GA	GA	GA	GA	GA	GA
Ca22chr1A_C_albicans_SC5314-264379	GG	AA	AA	AA	AA	AA	AA	AA	AA	AA	AA	AA	AA	AA	AA	AA	AA	AA	AA
Ca22chr1A_C_albicans_SC5314-264873	GG	AA	AA	AA	AA	AA	AA	AA	AA	AA	AA	AA	AA	AA	AA	AA	AA	AA	AA
Ca22chr1A_C_albicans_SC5314-265008	CC	TT	TT	TT	TT	TT	TT	TT	TT	TT	TT	TT	TT	TT	TT	TT	TT	TT	TT
Ca22chr1A_C_albicans_SC5314-265377	CC	CT	CT	CT	CT	CT	CT	CT	CT	CT	CT	CT	CT	CT	CT	CT	CT	CT	CT
Ca22chr1A_C_albicans_SC5314-265435	AA	GG	GG	GG	GG	GG	GG	GG	GG	GG	GG	GG	GG	GG	GG	GG	GG	GG	GG
Ca22chr1A_C_albicans_SC5314-266058	AA	GG	GG	GG	GG	GG	GG	GG	GG	GG	GG	GG	GG	GG	GG	GG	GG	GG	GG
Ca22chr1A_C_albicans_SC5314-266832	TT	TG	TG	TG	TG	TG	TG	TG	TG	TG	TG	TG	TG	TG	TG	TG	TG	TG	TG
Ca22chr1A_C_albicans_SC5314-267000	AA	AT	AT	AT	AT	AT	AT	AT	AT	AT	AT	AT	AT	AT	AT	AT	AT	AT	AT
Ca22chr1A_C_albicans_SC5314-267428	TT	TG	TG	TG	TG	TG	TG	TG	TG	TG	TG	TG	TG	TG	TG	TG	TG	TG	TG
Ca22chr1A_C_albicans_SC5314-267537	CC	GG	GG	GG	GG	GG	GG	GG	GG	GG	GG	GG	GG	GG	GG	GG	GG	GG	GG
Ca22chr1A_C_albicans_SC5314-267714	AA	GG	GG	GG	GG	GG	GG	GG	GG	GG	GG	GG	GG	GG	GG	GG	GG	GG	GG
Ca22chr1A_C_albicans_SC5314-267790	CC	CT	CT	CT	CT	CT	CT	CT	CT	CT	CT	CT	CT	CT	CT	CT	CT	CT	CT
Ca22chr1A_C_albicans_SC5314-267804	GG	GA	GA	GA	GA	GA	GA	GA	GA	GA	GA	GA	GA	GA	GA	GA	GA	GA	GA
Ca22chr1A_C_albicans_SC5314-267880	GG	GA	GA	GA	GA	GA	GA	GA	GA	GA	GA	GA	GA	GA	GA	GA	GA	GA	GA
Ca22chr1A_C_albicans_SC5314-267978	GG	AA	AA	AA	AA	AA	AA	AA	AA	AA	AA	AA	AA	AA	AA	AA	AA	AA	AA
Ca22chr1A_C_albicans_SC5314-268019	GG	GT	GT	GT	GT	GT	GT	GT	GT	GT	GT	GT	GT	GT	GT	GT	GT	GT	GT
Ca22chr1A_C_albicans_SC5314-268057	TT	TG	TG	TG	TG	TG	TG	TG	TG	TG	TG	TG	TG	TG	TG	TG	TG	TG	TG
Ca22chr1A_C_albicans_SC5314-268097	CC	TT	TT	TT	TT	TT	TT	TT	TT	TT	TT	TT	TT	TT	TT	TT	TT	TT	TT
Ca22chr1A_C_albicans_SC5314-268288	AA	GG	AG	AG	AG	AG	AG	AG	AG	AG	AG	AG	AG	AG	AG	AG	AG	AG	AG
Ca22chr1A_C_albicans_SC5314-268558	GG	GG	GT	GT	GT	GT	GT	GT	GT	GT	GT	GT	GT	GT	GT	GT	GT	GT	GT
Ca22chr1A_C_albicans_SC5314-268638	AA	GG	GG	GG	GG	GG	GG	GG	GG	GG	GG	GG	GG	GG	GG	GG	GG	GG	GG
Ca22chr1A_C_albicans_SC5314-268679	CC	GG	GG	GG	GG	GG	GG	GG	GG	GG	GG	GG	GG	GG	GG	GG	GG	GG	GG
Ca22chr1A_C_albicans_SC5314-268750	AA	GG	GG	GG	GG	GG	GG	GG	GG	GG	GG	GG	GG	GG	GG	GG	GG	GG	GG
Ca22chr1A_C_albicans_SC5314-269116	AA	CC	CC	CC	CC	CC	CC	CC	CC	CC	CC	CC	CC	CC	CC	CC	CC	CC	CC
Ca22chr1A_C_albicans_SC5314-269567	AA	GG	GG	GG	GG	GG	GG	GG	GG	GG	GG	GG	GG	GG	GG	GG	GG	GG	GG
Ca22chr1A_C_albicans_SC5314-269816	TT	AA	AA	AA	AA	AA	AA	AA	AA	AA	AA	AA	AA	AA	AA	AA	AA	AA	AA
Ca22chr1A_C_albicans_SC5314-269920	TT	CC	CC	CC	CC	CC	CC	CC	CC	CC	CC	CC	CC	CC	CC	CC	CC	CC	CC
Ca22chr1A_C_albicans_SC5314-269941	AA	CC	CC	CC	CC	CC	CC	CC	CC	CC	CC	CC	CC	CC	CC	CC	CC	CC	CC
Ca22chr1A_C_albicans_SC5314-269945	GG	AA	AA	AA	AA	AA	AA	AA	AA	AA	AA	AA	AA	AA	AA	AA	AA	AA	AA
Ca22chr1A_C_albicans_SC5314-270112	AA	GG	GG	GG	GG	GG	GG	GG	GG	GG	GG	GG	GG	GG	GG	GG	GG	GG	GG
Ca22chr1A_C_albicans_SC5314-270116	GG	AA	AA	AA	AA	AA	AA	AA	AA	AA	AA	AA	AA	AA	AA	AA	AA	AA	AA
Ca22chr1A_C_albicans_SC5314-270154	AA	GG	GG	GG	GG	GG	GG	GG	GG	GG	GG	GG	GG	GG	GG	GG	GG	GG	GG
Ca22chr1A_C_albicans_SC5314-270215	TT	AA	AA	AA	AA	AA	AA	AA	AA	AA	AA	AA	AA	AA	AA	AA	AA	AA	AA
Ca22chr1A_C_albicans_SC5314-270299	AA	GG	GG	GG	GG	GG	GG	GG	GG	GG	GG	GG	GG	GG	GG	GG	GG	GG	GG
Ca22chr1A_C_albicans_SC5314-270592	CC	GG	GG	GG	GG	GG	GG	GG	GG	GG	GG	GG	GG	GG	GG	GG	GG	GG	GG
Ca22chr1A_C_albicans_SC5314-270655	TT	TC	TC	TC	TC	TC	TC	TC	TC	TC	TC	TC	TC	TC	TC	TC	TC	TC	TC
Ca22chr1A_C_albicans_SC5314-270661	GG	GA	GA	GA	GA	GA	GA	GA	GA	GA	GA	GA	GA	GA	GA	GA	GA	GA	GA
Ca22chr1A_C_albicans_SC5314-270965	TT	TA	TA	TA	TA	TA	TA	TA	TA	TA	TA	TA	TA	TA	TA	TA	TA	TA	TA
Ca22chr1A_C_albicans_SC5314-270984	CC	CT	CT	CT	CT	CT	CT	CT	CT	CT	CT	CT	CT	CT	CT	CT	CT	CT	CT
Ca22chr1A_C_albicans_SC5314-271024	GG	GA	GA	GA	GA	GA	GA	GA	GA	GA	GA	GA	GA	GA	GA	GA	GA	GA	GA
Ca22chr1A_C_albicans_SC5314-271741	GG	GA	GA	GA	GA	GA	GA	GA	GA	GA	GA	GA	GA	GA	GA	GA	GA	GA	GA
Ca22chr1A_C_albicans_SC5314-272371	TT	TC	TC	TC	TC	TC	TC	TC	TC	TC	TC	TC	TC	TC	TC	TC	TC	TC	TC
Ca22chr1A_C_albicans_SC5314-272515	CC	CT	CT	CT	CT	CT	CT	CT	CT	CT	CT	CT	CT	CT	CT	CT	CT	CT	CT
Ca22chr1A_C_albicans_SC5314-272698	TT	CC	CC	CC	CC	CC	CC	CC	CC	CC	CC	CC	CC	CC	CC	CC	CC	CC	CC
Ca22chr1A_C_albicans_SC5314-272743	AA	GG	GG	GG	GG	GG	GG	GG	GG	GG	GG	GG	GG	GG	GG	GG	GG	GG	GG
Ca22chr1A_C_albicans_SC5314-272821	GG	CC	CC	CC	CC	CC	CC	CC	CC	CC	CC	CC	CC	CC	CC	CC	CC	CC	CC
Ca22chr1A_C_albicans_SC5314-273333	GG	AA	AA	AA	AA	AA	AA	AA	AA	AA	AA	AA	AA	AA	AA	AA	AA	AA	AA
Ca22chr1A_C_albicans_SC5314-273661	AA	GG	GG	GG	GG	GG	GG	GG	GG	GG	GG	GG	GG	GG	GG	GG	GG	GG	GG
Ca22chr1A_C_albicans_SC5314-274201	GG	AA	AA	AA	AA	AA	AA	AA	AA	AA	AA	AA	AA	AA	AA	AA	AA	AA	AA
Ca22chr1A_C_albicans_SC5314-274247	GG	AA	AA	AA	AA	AA	AA	AA	AA	AA	AA	AA	AA	AA	AA	AA	AA	AA	AA
Ca22chr1A_C_albicans_SC5314-274298	TT	CC	CC	CC	CC	CC	CC	CC	CC	CC	CC	CC	CC	CC	CC	CC	CC	CC	CC
Ca22chr1A_C_albicans_SC5314-274394	TT	AA	AA	AA	AA	AA	AA	AA	AA	AA	AA	AA	AA	AA	AA	AA	AA	AA	AA
Ca22chr1A_C_albicans_SC5314-274439	TT	GG	GG	GG	GG	GG	GG	GG	GG	GG	GG	GG	GG	GG	GG	GG	GG	GG	GG
Ca22chr1A_C_albicans_SC5314-274770	GG	AA	AA	AA	AA	AA	AA	AA	AA	AA	AA	AA	AA	AA	AA	AA	AA	AA	AA
Ca22chr1A_C_albicans_SC5314-274975	CC	TT	TT	TT	TT	TT	TT	TT	TT	TT	TT	TT	TT	TT	TT	TT	TT	TT	TT
Ca22chr1A_C_albicans_SC5314-275153	TT	CC	CC	CC	CC	CC	CC	CC	CC	CC	CC	CC	CC	CC	CC	CC	CC	CC	CC
Ca22chr1A_C_albicans_SC5314-275260	AA	GG	GG	GG	GG	GG	GG	GG	GG	GG	GG	GG	GG	GG	GG	GG	GG	GG	GG
Ca22chr1A_C_albicans_SC5314-275270	CC	TT	TT	TT	TT	TT	TT	TT	TT	TT	TT	TT	TT	TT	TT	TT	TT	TT	TT
Ca22chr1A_C_albicans_SC5314-275813	AA	GG	GG	GG	GG	GG	GG	GG	GG	GG	GG	GG	GG	GG	GG	GG	GG	GG	GG
Ca22chr1A_C_albicans_SC5314-276050	AA	GG	GG	GG	GG	GG	GG	GG	GG	GG	GG	GG	GG	GG	GG	GG	GG	GG	GG
Ca22chr1A_C_albicans_SC5314-276134	AA	AG	AG	AG	AG	AG	AG	AG	AG	AG	AG	AG	AG	AG	AG	AG	AG	AG	AG
Ca22chr1A_C_albicans_SC5314-276140	GG	GA	GA	GA	GA	GA	GA	GA	GA	GA	GA	GA	GA	GA	GA	GA	GA	GA	GA
Ca22chr1A_C_albicans_SC5314-276227	TT	TC	TC	TC	TC	TC	TC	TC	TC	TC	TC	TC	TC	TC	TC	TC	TC	TC	TC
Ca22chr1A_C_albicans_SC5314-276345	GG	GA	GA	GA	GA	GA	GA	GA	GA	GA	GA	GA	GA	GA	GA	GA	GA	GA	GA
Ca22chr1A_C_albicans_SC5314-276446	GG	GA	GA	GA	GA	GA	GA	GA	GA	GA	GA	GA	GA	GA	GA	GA	GA	GA	GA
Ca22chr1A_C_albicans_SC5314-276452	CC	CT	CT	CT	CT	CT	CT	CT	CT	CT	CT	CT	CT	CT	CT	CT	CT	CT	CT
Ca22chr1A_C_albicans_SC5314-276755	GG	GT	GT	GT	GT	GT	GT	GT	GT	GT	GT	GT	GT	GT	GT	GT	GT	GT	GT
Ca22chr1A_C_albicans_SC5314-277028	CC	CT	CT	CT	CT	CT	CT	CT	CT	CT	CT	CT	CT	CT	CT	CT	CT	CT	CT
Ca22chr1A_C_albicans_SC5314-277497	AA	TT	TT	TT	TT	TT	TT	TT	TT	TT	TT	TT	TT	TT	TT	TT	TT	TT	TT
Ca22chr1A_C_albicans_SC5314-277600	AA	AG	AG	AG	AG	AG	AG	AG	AG	AG	AG	AG	AG	AG	AG	AG	AG	AG	AG
Ca22chr1A_C_albicans_SC5314-277608	AA	AG	AG	AG	AG	AG	AG	AG	AG	AG	AG	AG	AG	AG	AG	AG	AG	AG	AG
Ca22chr1A_C_albicans_SC5314-277616	CC	CT	CT	CT	CT	CT	CT	CT	CT	CT	CT	CT	CT	CT	CT	CT	CT	CT	CT
Ca22chr1A_C_albicans_SC5314-277644	TT	CC	CC	CC	CC	CC	CC	CC	CC	CC	CC	CC	CC	CC	CC	CC	CC	CC	CC
Ca22chr1A_C_albicans_SC5314-277661	CC	CT	CT	CT	CT	CT	CT	CT	CT	CT	CT	CT	CT	CT	CT	CT	CT	CT	CT
Ca22chr1A_C_albicans_SC5314-277693	AA	TT	TT	TT	TT	TT	TT	TT	TT	TT	TT	TT	TT	TT	TT	TT	TT	TT	TT
Ca22chr1A_C_albicans_SC5314-277694	CC	TT	TT	TT	TT	TT	TT	TT	TT	TT	TT	TT	TT	TT	TT	TT	TT	TT	TT
Ca22chr1A_C_albicans_SC5314-277700	TT	GG	GG	GG	GG	GG	GG	GG	GG	GG	GG	GG	GG	GG	GG	GG	GG	GG	GG
Ca22chr1A_C_albicans_SC5314-277732	AA	AG	AG	AG	AG	AG	AG	AG	AG	AG	AG	AG	AG	AG	AG	AG	AG	AG	AG
Ca22chr1A_C_albicans_SC5314-277745	TT	TC	TC	TC	TC	TC	TC	TC	TC	TC	TC	TC	TC	TC	TC	TC	TC	TC	TC
Ca22chr1A_C_albicans_SC5314-277865	TT	TC	TC	TC	TC	TC	TC	TC	TC	TC	TC	TC	TC	TC	TC	TC	TC	TC	TC
Ca22chr1A_C_albicans_SC5314-277893	AA	AC	AC	AC	AC	AC	AC	AC	AC	AC	AC	AC	AC	AC	AC	AC	AC	AC	AC
Ca22chr1A_C_albicans_SC5314-277945	AA	GG	GG	GG	GG	GG	GG	GG	GG	GG	GG	GG	GG	GG	GG	GG	GG	GG	GG
Ca22chr1A_C_albicans_SC5314-277985	CC	CT	CT	CT	CT	CT	CT	CT	CT	CT	CT	CT	CT	CT	CT	CT	CT	CT	CT
Ca22chr1A_C_albicans_SC5314-278066	AA	AG	AG	AG	AG	AG	AG	AG	AG	AG	AG	AG	AG	AG	AG	AG	AG	AG	AG
Ca22chr1A_C_albicans_SC5314-278075	TT	TC	TC	TC	TC	TC	TC	TC	TC	TC	TC	TC	TC	TC	TC	TC	TC	TC	TC
Ca22chr1A_C_albicans_SC5314-278087	TT	TC	TC	TC	TC	TC	TC	TC	TC	TC	TC	TC	TC	TC	TC	TC	TC	TC	TC
Ca22chr1A_C_albicans_SC5314-278112	CC	CT	CT	CT	CT	CT	CT	CT	CT	CT	CT	CT	CT	CT	CT	CT	CT	CT	CT
Ca22chr1A_C_albicans_SC5314-278128	TT	CC	CC	CC	CC	CC	CC	CC	CC	CC	CC	CC	CC	CC	CC	CC	CC	CC	CC
Ca22chr1A_C_albicans_SC5314-278145	TT	TC	TC	TC	TC	TC	TC	TC	TC	TC	TC	TC	TC	TC	TC	TC	TC	TC	TC
Ca22chr1A_C_albicans_SC5314-278182	AA	AG	AG	AG	AG	AG	AG	AG	AG	AG	AG	AG	AG	AG	AG	AG	AG	AG	AG
Ca22chr1A_C_albicans_SC5314-278540	TT	TC	TC	TC	TC	TC	TC	TC	TC	TC	TC	TC	TC	TC	TC	TC	TC	TC	TC
Ca22chr1A_C_albicans_SC5314-278660	AA	TT	TT	TT	TT	TT	TT	TT	TT	TT	TT	TT	TT	TT	TT	TT	TT	TT	TT
Ca22chr1A_C_albicans_SC5314-278789	GG	GA	GA	GA	GA	GA	GA	GA	GA	GA	GA	GA	GA	GA	GA	GA	GA	GA	GA
Ca22chr1A_C_albicans_SC5314-278915	AA	AT	AT	AT	AT	AT	AT	AT	AT	AT	AT	AT	AT	AT	AT	AT	AT	AT	AT
Ca22chr1A_C_albicans_SC5314-279265	TT	TC	TC	TC	TC	TC	TC	TC	TC	TC	TC	TC	TC	TC	TC	TC	TC	TC	TC
Ca22chr1A_C_albicans_SC5314-279341	AA	AG	AG	AG	AG	AG	AG	AG	AG	AG	AG	AG	AG	AG	AG	AG	AG	AG	AG
Ca22chr1A_C_albicans_SC5314-280657	TT	CC	CC	CC	CC	CC	CC	CC	CC	CC	CC	CC	CC	CC	CC	CC	CC	CC	CC
Ca22chr1A_C_albicans_SC5314-280816	AA	AT	AT	AT	AT	AT	AT	AT	AT	AT	AT	AT	AT	AT	AT	AT	AT	AT	AT
Ca22chr1A_C_albicans_SC5314-280828	AA	AG	AG	AG	AG	AG	AG	AG	AG	AG	AG	AG	AG	AG	AG	AG	AG	AG	AG
Ca22chr1A_C_albicans_SC5314-281071	GG	GC	GC	GC	GC	GC	GC	GC	GC	GC	GC	GC	GC	GC	GC	GC	GC	GC	GC
Ca22chr1A_C_albicans_SC5314-281089	CC	CT	CT	CT	CT	CT	CT	CT	CT	CT	CT	CT	CT	CT	CT	CT	CT	CT	CT
Ca22chr1A_C_albicans_SC5314-281116	CC	CT	CT	CT	CT	CT	CT	CT	CT	CT	CT	CT	CT	CT	CT	CT	CT	CT	CT
Ca22chr1A_C_albicans_SC5314-281145	AA	AG	AG	AG	AG	AG	AG	AG	AG	AG	AG	AG	AG	AG	AG	AG	AG	AG	AG
Ca22chr1A_C_albicans_SC5314-281151	TT	TC	TC	TC	TC	TC	TC	TC	TC	TC	TC	TC	TC	TC	TC	TC	TC	TC	TC
Ca22chr1A_C_albicans_SC5314-281215	CC	CT	CT	CT	CT	CT	CT	CT	CT	CT	CT	CT	CT	CT	CT	CT	CT	CT	CT
Ca22chr1A_C_albicans_SC5314-281327	CC	CT	CT	CT	CT	CT	CT	CT	CT	CT	CT	CT	CT	CT	CT	CT	CT	CT	CT
Ca22chr1A_C_albicans_SC5314-281328	AA	AT	AT	AT	AT	AT	AT	AT	AT	AT	AT	AT	AT	AT	AT	AT	AT	AT	AT
Ca22chr1A_C_albicans_SC5314-281444	GG	GT	GT	GT	GT	GT	GT	GT	GT	GT	GT	GT	GT	GT	GT	GT	GT	GT	GT
Ca22chr1A_C_albicans_SC5314-281616	TT	TC	TC	TC	TC	TC	TC	TC	TC	TC	TC	TC	TC	TC	TC	TC	TC	TC	TC
Ca22chr1A_C_albicans_SC5314-281720	GG	GT	GT	GT	GT	GT	GT	GT	GT	GT	GT	GT	GT	GT	GT	GT	GT	GT	GT
Ca22chr1A_C_albicans_SC5314-281744	CC	TT	TT	TT	TT	TT	TT	TT	TT	TT	TT	TT	TT	TT	TT	TT	TT	TT	TT
Ca22chr1A_C_albicans_SC5314-281750	TT	AA	AA	AA	AA	AA	AA	AA	AA	AA	AA	AA	AA	AA	AA	AA	AA	AA	AA
Ca22chr1A_C_albicans_SC5314-281782	CC	CT	CT	CT	CT	CT	CT	CT	CT	CT	CT	CT	CT	CT	CT	CT	CT	CT	CT
Ca22chr1A_C_albicans_SC5314-284543	CC	CT	CT	TT	CT	CT	CT	CT	CT	CT	CT	CT	CT	CT	CT	CT	CT	CT	CT
Ca22chr1A_C_albicans_SC5314-284678	GG	GC	GC	CC	GC	GC	GC	GC	GC	GC	GC	GC	GC	GC	GC	GC	GC	GC	GC
Ca22chr1A_C_albicans_SC5314-285663	TT	TG	TG	TG	TG	TG	TG	TG	TG	TG	TG	TG	TG	TG	TG	TG	TG	TG	TG
Ca22chr1A_C_albicans_SC5314-286723	AA	AG	AG	AG	AG	AG	AG	AG	AG	AG	AG	AG	AG	AG	AG	AG	AG	AG	AG
Ca22chr1A_C_albicans_SC5314-286747	CC	CT	CT	CT	CT	CT	CT	CT	CT	CT	CT	CT	CT	CT	CT	CT	CT	CT	CT
Ca22chr1A_C_albicans_SC5314-287722	GG	GT	GT	GT	GT	GT	GT	GT	GT	GT	GT	GT	GT	GT	GT	GT	GT	GT	GT
Ca22chr1A_C_albicans_SC5314-287781	GG	GA	GA	GA	GA	GA	GA	GA	GA	GA	GA	GA	GA	GA	GA	GA	GA	GA	GA
Ca22chr1A_C_albicans_SC5314-287876	TT	TA	TA	TA	TA	TA	TA	TA	TA	TA	TA	TA	TA	TA	TA	TA	TA	TA	TA
Ca22chr1A_C_albicans_SC5314-287900	AA	AT	AT	AT	AT	AT	AT	AT	AT	AT	AT	AT	AT	AT	AT	AT	AT	AT	AT
Ca22chr1A_C_albicans_SC5314-288019	AA	AG	AG	AG	AG	AG	AG	AG	AG	AG	AG	AG	AG	AG	AG	AG	AG	AG	AG
Ca22chr1A_C_albicans_SC5314-288790	AA	AG	AG	AG	AG	AG	AG	AG	AG	GG	AG	AG	AG	AG	AG	AG	AG	AG	AG
Ca22chr1A_C_albicans_SC5314-289004	AA	AG	AG	AG	AG	AG	AG	AG	AG	GG	AG	AG	AG	AG	AG	AG	AG	AG	AG
Ca22chr1A_C_albicans_SC5314-289124	CC	CT	CT	CT	CT	CT	CT	CT	CT	TT	CT	CT	CT	CT	CT	CT	CT	CT	CT
Ca22chr1A_C_albicans_SC5314-289243	GG	GA	GA	GA	GA	GA	GA	GA	GA	GA	GA	GA	GA	GA	GA	GA	GA	GA	GA
Ca22chr1A_C_albicans_SC5314-289345	CC	CT	CT	CT	CT	CT	CT	CT	CT	CT	CT	CT	CT	CT	CT	CT	CT	CT	CT
Ca22chr1A_C_albicans_SC5314-289474	GG	GA	GA	GA	GA	GA	GA	GA	GA	GA	GA	GA	GA	GA	GA	GA	GA	GA	GA
Ca22chr1A_C_albicans_SC5314-289765	AA	AG	AG	AG	AG	AG	AG	AG	AG	AG	AG	AG	AG	AG	AG	AG	AG	AG	AG
Ca22chr1A_C_albicans_SC5314-289819	AA	AG	AG	AG	AG	AG	AG	AG	AG	AG	AG	AG	AG	AG	AG	AG	AG	AG	AG
Ca22chr1A_C_albicans_SC5314-289987	AA	AG	AG	AG	AG	AG	AG	AG	AG	AG	AG	AG	AG	AG	AG	AG	AG	AG	AG
Ca22chr1A_C_albicans_SC5314-290630	CC	CT	CT	CT	CT	CT	CT	CT	CT	CT	CT	CT	CT	CT	CT	CT	CT	CT	CT
Ca22chr1A_C_albicans_SC5314-290771	AA	AT	AT	AT	AT	AT	AT	AT	AT	AT	AT	AT	AT	AT	AT	AT	AT	AT	AT
Ca22chr1A_C_albicans_SC5314-290938	AA	AG	AG	AG	AG	GG	AG	GG	GG	AG	AG	AG	AG	AG	AG	AG	AG	AG	AG
Ca22chr1A_C_albicans_SC5314-291068	CC	CG	CG	CG	CG	CG	CG	CG	CG	CG	CG	CG	CG	CG	CG	CG	CG	CG	CG
Ca22chr1A_C_albicans_SC5314-291115	AA	AT	AT	AT	AT	AT	AT	AT	AT	AT	AT	AT	AT	AT	AT	AT	AT	AT	AT
Ca22chr1A_C_albicans_SC5314-291139	TT	TC	TC	TC	TC	TC	TC	TC	TC	TC	TC	TC	TC	TC	TC	TC	TC	TC	TC
Ca22chr1A_C_albicans_SC5314-291172	CC	CT	CT	CT	CT	CT	CT	CT	CT	CT	CT	CT	CT	CT	CT	CT	CT	CT	CT
Ca22chr1A_C_albicans_SC5314-291174	AA	AG	AG	AG	AG	AG	AG	AG	AG	AG	AG	AG	AG	AG	AG	AG	AG	AG	AG
Ca22chr1A_C_albicans_SC5314-291344	GG	GA	GA	GA	GA	GA	GA	GA	GA	GA	GA	GA	GA	GA	GA	GA	GA	GA	GA
Ca22chr1A_C_albicans_SC5314-291653	CC	CG	CG	CG	CG	CG	CG	CG	CG	CG	CG	CG	CG	CG	CG	CG	CG	CG	CG
Ca22chr1A_C_albicans_SC5314-291740	AA	AT	AT	AT	AT	AT	AT	AT	AT	AT	AT	AT	AT	AT	AT	AT	AT	AT	AT
Ca22chr1A_C_albicans_SC5314-291820	CC	CA	CA	CA	CA	CA	CA	CA	CA	CA	CA	CA	CA	CA	CA	CA	CA	CA	CA
Ca22chr1A_C_albicans_SC5314-292003	GG	GA	GA	GA	GA	GA	GA	GA	GA	GA	GA	GA	GA	GA	GA	GA	GA	GA	GA
Ca22chr1A_C_albicans_SC5314-292694	CC	CT	CT	CT	CT	CT	CT	CT	CT	CT	CT	CT	CT	CT	CT	CT	CT	CT	CT
Ca22chr1A_C_albicans_SC5314-292699	TT	TC	TC	TC	TC	TC	TC	TC	TC	TC	TC	TC	TC	TC	TC	TC	TC	TC	TC
Ca22chr1A_C_albicans_SC5314-293142	CC	CG	CG	CG	CG	CG	CG	CG	CG	CG	CG	CG	CG	CC	CC	CC	CC	CC	CG
Ca22chr1A_C_albicans_SC5314-293550	TT	TC	TC	TC	TC	TC	TC	TC	TC	TC	TC	TC	TC	TT	TC	TC	TC	TC	TC
Ca22chr1A_C_albicans_SC5314-293589	AA	AG	AG	AG	AG	AG	AG	AG	AG	AG	AG	AG	AG	AA	AG	AG	AG	AG	AG
Ca22chr1A_C_albicans_SC5314-293691	TT	TG	TG	TG	TG	TG	TG	TG	TG	TG	TG	TG	TG	TT	TG	TG	TG	TG	TG
Ca22chr1A_C_albicans_SC5314-293710	AA	AG	AG	AG	AG	AG	AG	AG	AG	AG	AG	AG	AG	AA	AG	AG	AG	AG	AG
Ca22chr1A_C_albicans_SC5314-293733	AA	AT	AT	AT	AT	AT	AT	AT	AT	AT	AT	AT	AT	AA	AT	AT	AT	AT	AT
Ca22chr1A_C_albicans_SC5314-293760	TT	TC	TC	TC	TC	TC	TC	TC	TC	TC	TC	TC	TC	TT	TC	TC	TC	TC	TC
Ca22chr1A_C_albicans_SC5314-293777	CC	CT	CT	CT	CT	CT	CT	CT	CT	CT	CT	CT	CT	CC	CT	CT	CT	CT	CT
Ca22chr1A_C_albicans_SC5314-293784	CC	CT	CT	CT	CT	CT	CT	CT	CT	CT	CT	CT	CT	CC	CT	CT	CT	CT	CT
Ca22chr1A_C_albicans_SC5314-294209	GG	GT	GT	GT	GT	GT	GT	GT	GT	GT	GT	GT	GT	GG	GT	GT	GT	GT	GT
Ca22chr1A_C_albicans_SC5314-294554	TT	TA	TA	TA	TA	TA	TA	TA	TA	TA	TA	TA	TA	TT	TA	TA	TA	TA	TA
Ca22chr1A_C_albicans_SC5314-294958	TT	TC	TC	TC	TC	TC	TC	TC	TC	TC	TC	TC	TC	TC	TC	TC	TC	TC	TC
Ca22chr1A_C_albicans_SC5314-295214	AA	AT	AT	AT	AT	AT	AT	AT	AT	AT	AT	AT	AT	AT	AT	AT	AT	AT	AT
Ca22chr1A_C_albicans_SC5314-295215	TT	TA	TA	TA	TA	TA	TA	TA	TA	TA	TA	TA	TA	TA	TA	TA	TA	TA	TA
Ca22chr1A_C_albicans_SC5314-295554	GG	GA	GA	GA	GA	GA	GA	GA	GA	GA	GA	GA	GA	GA	GA	GA	GA	GA	GA
Ca22chr1A_C_albicans_SC5314-295732	TT	TC	TC	TC	TC	TC	TC	TC	TC	TC	TC	TC	TC	TC	TC	TC	TC	TC	TC
Ca22chr1A_C_albicans_SC5314-295748	CC	CT	CT	CT	CT	CT	CT	CT	CT	CT	CT	CT	CT	CT	CT	CT	CT	CT	CT
Ca22chr1A_C_albicans_SC5314-295864	AA	AG	AG	AG	AG	AG	AG	AG	AG	AG	AG	AG	AG	AG	AG	AG	AG	AG	AG
Ca22chr1A_C_albicans_SC5314-295894	TT	TA	TA	TA	TA	TA	TA	TA	TA	TA	TA	TA	TA	TA	TA	TA	TA	TA	TA
Ca22chr1A_C_albicans_SC5314-295948	CC	CT	CT	CT	CT	CT	CT	CT	CT	CT	CT	CT	CT	CT	CT	CT	CT	CT	CT
Ca22chr1A_C_albicans_SC5314-296032	TT	TA	TA	TA	TA	TA	TA	TA	TA	TA	TA	TA	TA	TA	TA	TA	TA	TA	TA
Ca22chr1A_C_albicans_SC5314-296113	AA	GG	GG	GG	GG	GG	GG	GG	GG	GG	GG	GG	GG	GG	GG	GG	GG	GG	GG
Ca22chr1A_C_albicans_SC5314-296151	GG	AA	AA	AA	AA	AA	AA	AA	AA	AA	AA	AA	AA	AA	AA	AA	AA	AA	AA
Ca22chr1A_C_albicans_SC5314-296218	AA	AG	AG	AG	AG	AG	AG	AG	AG	AG	AG	AG	AG	AG	AG	AG	AG	AG	AG
Ca22chr1A_C_albicans_SC5314-297031	AA	GG	GG	GG	GG	GG	GG	GG	GG	GG	GG	GG	GG	GG	GG	GG	GG	GG	GG
Ca22chr1A_C_albicans_SC5314-297134	AA	AG	AG	AG	AG	AG	AG	AG	AG	AG	AG	AG	AG	AG	AG	AG	AG	AG	AG
Ca22chr1A_C_albicans_SC5314-297155	GG	GG	GG	GA	GG	GG	GG	GG	GG	GG	GG	GG	GG	GG	GG	GG	GG	GG	GG
Ca22chr1A_C_albicans_SC5314-297174	GG	GA	GA	GA	GA	GA	GA	GA	GA	GA	GA	GA	GA	GA	GA	GA	GA	GA	GA
Ca22chr1A_C_albicans_SC5314-297267	TT	TC	TC	TC	TC	TC	TC	TC	TC	TC	TC	TC	TC	TC	TC	TC	TC	TC	TC
Ca22chr1A_C_albicans_SC5314-297271	TT	TC	TC	TC	TC	TC	TC	TC	TC	TC	TC	TC	TC	TC	TC	TC	TC	TC	TC
Ca22chr1A_C_albicans_SC5314-297273	AA	AT	AT	AT	AT	AT	AT	AT	AT	AT	AT	AT	AT	AT	AT	AT	AT	AT	AT
Ca22chr1A_C_albicans_SC5314-297278	TT	TC	TC	TC	TC	TC	TC	TC	TC	TC	TC	TC	TC	TC	TC	TC	TC	TC	TC
Ca22chr1A_C_albicans_SC5314-297292	AA	AC	AC	AC	AC	AC	AC	AC	AC	AC	AC	AC	AC	AC	AC	AC	AC	AC	AC
Ca22chr1A_C_albicans_SC5314-297293	GG	GA	GA	GA	GA	GA	GA	GA	GA	GA	GA	GA	GA	GA	GA	GA	GA	GA	GA
Ca22chr1A_C_albicans_SC5314-297295	CC	CT	CT	CT	CT	CT	CT	CT	CT	CT	CT	CT	CT	CT	CT	CT	CT	CT	CT
Ca22chr1A_C_albicans_SC5314-297392	AA	AG	AG	AG	AG	AG	AG	AG	AG	AG	AG	AG	AG	AG	AG	AG	AG	AG	AG
Ca22chr1A_C_albicans_SC5314-297746	AA	AG	AG	AG	AG	AG	AG	AG	AG	AG	AG	AG	AG	AG	AG	AG	AG	AG	AG
Ca22chr1A_C_albicans_SC5314-297750	CC	CT	CT	CT	CT	CT	CT	CT	CT	CT	CT	CT	CT	CT	CT	CT	CT	CT	CT
Ca22chr1A_C_albicans_SC5314-297780	CC	CT	CT	CT	CT	CT	CT	CT	CT	CT	CT	CT	CT	CT	CT	CT	CT	CT	CT
Ca22chr1A_C_albicans_SC5314-298060	AA	AT	AT	AT	AT	AT	AT	AT	AT	AT	AT	AT	AT	AT	AT	AT	AT	AT	AT
Ca22chr1A_C_albicans_SC5314-298061	AA	AG	AG	AG	AG	AG	AG	AG	AG	AG	AG	AG	AG	AG	AG	AG	AG	AG	AG
Ca22chr1A_C_albicans_SC5314-298065	AA	AG	AG	AG	AG	AG	AG	AG	AG	AG	AG	AG	AG	AG	AG	AG	AG	AG	AG
Ca22chr1A_C_albicans_SC5314-298315	AA	AG	AG	AG	AG	AG	AG	AG	AG	AG	AG	AG	AG	AG	AG	AG	AG	AG	AG
Ca22chr1A_C_albicans_SC5314-298427	GG	GA	GA	GA	GA	GA	GA	GA	GA	GA	GA	GA	GA	GA	GA	GA	GA	GA	GA
Ca22chr1A_C_albicans_SC5314-298625	TT	TC	TC	TC	TC	TC	TC	TC	TC	TC	TC	TC	TC	TC	TC	TC	TC	TC	TC
Ca22chr1A_C_albicans_SC5314-298833	CC	CT	CT	CT	CT	CT	CT	CT	CT	CT	CT	CT	CT	CT	CT	CT	CT	CT	CT
Ca22chr1A_C_albicans_SC5314-298929	CC	CT	CT	CT	CT	CT	CT	CT	CT	CT	CT	CT	CT	CT	CT	CT	CT	CT	CT
Ca22chr1A_C_albicans_SC5314-299044	AA	AT	AT	AT	AT	AT	AT	AT	AT	AT	AT	AT	AT	AT	AT	AT	AT	AT	AT
Ca22chr1A_C_albicans_SC5314-299291	GG	GT	GT	GT	GT	GT	GT	GT	GT	GT	GT	GT	GT	GT	GT	GT	GT	GT	GT
Ca22chr1A_C_albicans_SC5314-299378	GG	GA	GA	GA	GA	GA	GA	GA	GA	GA	GA	GA	GA	GA	GA	GA	GA	GA	GA
Ca22chr1A_C_albicans_SC5314-299588	AA	AG	AG	AG	AG	AG	AG	AG	AG	AG	AG	AG	AG	AG	AG	AG	AG	AG	AG
Ca22chr1A_C_albicans_SC5314-299886	AA	AC	AC	AC	AC	AC	AC	AC	AC	AC	AC	AC	AC	AC	AC	AC	AC	AC	AC
Ca22chr1A_C_albicans_SC5314-300198	GG	AA	AA	AA	AA	AA	AA	AA	AA	AA	AA	AA	AA	AA	AA	AA	AA	AA	AA
Ca22chr1A_C_albicans_SC5314-300272	GG	AA	AA	AA	AA	AA	AA	AA	AA	AA	AA	AA	AA	AA	AA	AA	AA	AA	AA
Ca22chr1A_C_albicans_SC5314-300371	TT	CC	CC	CC	CC	CC	CC	CC	CC	CC	CC	CC	CC	CC	CC	CC	CC	CC	CC
Ca22chr1A_C_albicans_SC5314-300478	GG	AA	AA	AA	AA	AA	AA	AA	AA	AA	AA	AA	AA	AA	AA	AA	AA	AA	AA
Ca22chr1A_C_albicans_SC5314-300691	GG	GA	GA	GA	GA	GA	GA	GA	GA	GA	GA	GA	GA	GA	GA	GA	GA	GA	GA
Ca22chr1A_C_albicans_SC5314-300975	AA	TT	TT	TT	TT	TT	TT	TT	TT	TT	TT	TT	TT	TT	TT	TT	TT	TT	TT
Ca22chr1A_C_albicans_SC5314-300993	AA	GG	GG	GG	GG	GG	GG	GG	GG	GG	GG	GG	GG	GG	GG	GG	GG	GG	GG
Ca22chr1A_C_albicans_SC5314-301137	AA	CC	CC	CC	CC	CC	CC	CC	CC	CC	CC	CC	CC	CC	CC	CC	CC	CC	CC
Ca22chr1A_C_albicans_SC5314-301143	GG	TT	TT	TT	TT	TT	TT	TT	TT	TT	TT	TT	TT	TT	TT	TT	TT	TT	TT
Ca22chr1A_C_albicans_SC5314-301207	GG	GA	GA	GA	GA	GA	GA	GA	GA	GA	GA	GA	GA	GA	GA	GA	GA	GA	GA
Ca22chr1A_C_albicans_SC5314-301374	CC	TT	TT	TT	TT	TT	TT	TT	TT	TT	TT	TT	TT	TT	TT	TT	TT	TT	TT
Ca22chr1A_C_albicans_SC5314-301457	CC	CA	CA	CA	CA	CA	CA	CA	CA	CA	CA	CA	CA	CA	CA	CA	CA	CA	CA
Ca22chr1A_C_albicans_SC5314-301475	TT	CC	CC	CC	CC	CC	CC	CC	CC	CC	CC	CC	CC	CC	CC	CC	CC	CC	CC
Ca22chr1A_C_albicans_SC5314-301731	AA	AG	AG	AG	AG	AG	AG	AG	AG	AG	AG	AG	AG	AG	AG	AG	AG	AG	AG
Ca22chr1A_C_albicans_SC5314-301811	AA	AG	AG	AG	AG	AG	AG	AG	AG	AG	AG	AG	AG	AG	AG	AG	AG	AG	AG
Ca22chr1A_C_albicans_SC5314-301895	CC	AA	AA	AA	AA	AA	AA	AA	AA	AA	AA	AA	AA	AA	AA	AA	AA	AA	AA
Ca22chr1A_C_albicans_SC5314-301898	CC	TT	TT	TT	TT	TT	TT	TT	TT	TT	TT	TT	TT	TT	TT	TT	TT	TT	TT
Ca22chr1A_C_albicans_SC5314-301940	GG	GA	GA	GA	GA	GA	GA	GA	GA	GA	GA	GA	GA	GA	GA	GA	GA	GA	GA
Ca22chr1A_C_albicans_SC5314-301945	TT	TA	TA	TA	TA	TA	TA	TA	TA	TA	TA	TA	TA	TA	TA	TA	TA	TA	TA
Ca22chr1A_C_albicans_SC5314-301954	CC	CT	CT	CT	CT	CT	CT	CT	CT	CT	CT	CT	CT	CT	CT	CT	CT	CT	CT
Ca22chr1A_C_albicans_SC5314-302552	CC	CA	CA	CA	CA	CA	CA	CA	CA	CA	CA	CA	CA	CA	CA	CA	AA	AA	CA
Ca22chr1A_C_albicans_SC5314-302718	CC	CT	CT	CT	CT	CT	CT	CT	CT	CT	CT	CT	CT	CT	CT	CT	CT	CT	CT
Ca22chr1A_C_albicans_SC5314-302726	CC	CT	CT	CT	CT	CT	CT	CT	CT	CT	CT	CT	CT	CT	CT	CT	CT	CT	CT
Ca22chr1A_C_albicans_SC5314-302746	CC	CT	CT	CT	CT	CT	CT	CT	CT	CT	CT	CT	CT	CT	CT	CT	CT	CT	CT
Ca22chr1A_C_albicans_SC5314-302849	CC	AA	AA	AA	AA	AA	AA	AA	AA	AA	AA	AA	AA	AA	AA	AA	AA	AA	AA
Ca22chr1A_C_albicans_SC5314-302898	CC	TT	TT	TT	TT	TT	TT	TT	TT	TT	TT	TT	TT	TT	TT	TT	TT	TT	TT
Ca22chr1A_C_albicans_SC5314-302959	GG	GA	GA	GA	GA	GA	GA	GA	GA	GA	GA	GA	GA	GA	GA	GA	GA	GA	GA
Ca22chr1A_C_albicans_SC5314-303013	CC	TT	TT	TT	TT	TT	TT	TT	TT	TT	TT	TT	TT	TT	TT	TT	TT	TT	TT
Ca22chr1A_C_albicans_SC5314-303181	AA	AC	AC	AC	AC	AC	AC	AC	AC	AC	AC	AC	AC	AC	AC	AC	AC	AC	AC
Ca22chr1A_C_albicans_SC5314-303264	AA	AG	AG	AG	AG	AG	AG	AG	AG	AG	AG	AG	AG	AG	AG	AG	AG	AG	AG
Ca22chr1A_C_albicans_SC5314-303307	TT	TG	TG	TG	TG	TG	TG	TG	TG	TG	TG	TG	TG	TG	TG	TG	TG	TG	TG
Ca22chr1A_C_albicans_SC5314-303332	AA	GG	GG	GG	GG	GG	GG	GG	GG	GG	GG	GG	GG	GG	GG	GG	GG	GG	GG
Ca22chr1A_C_albicans_SC5314-303336	TT	TC	TC	TC	TC	TC	TC	TC	TC	TC	TC	TC	TC	TC	TC	TC	TC	TC	TC
Ca22chr1A_C_albicans_SC5314-303345	AA	GG	GG	GG	GG	GG	GG	GG	GG	GG	GG	GG	GG	GG	GG	GG	GG	GG	GG
Ca22chr1A_C_albicans_SC5314-303400	TT	CC	CC	CC	CC	CC	CC	CC	CC	CC	CC	CC	CC	CC	CC	CC	CC	CC	CC
Ca22chr1A_C_albicans_SC5314-303415	TT	TC	TC	TC	TC	TC	TC	TC	TC	TC	TC	TC	TC	TC	TC	TC	TC	TC	TC
Ca22chr1A_C_albicans_SC5314-303429	AA	AG	AG	AG	AG	AG	AG	AG	AG	AG	AG	AG	AG	AG	AG	AG	AG	AG	AG
Ca22chr1A_C_albicans_SC5314-303656	CC	CA	CA	CA	CA	CA	CA	CA	CA	CA	CA	CA	CA	CA	CA	CA	CA	CA	CA
Ca22chr1A_C_albicans_SC5314-303674	TT	TG	TG	TG	TG	TG	TG	TG	TG	TG	TG	TG	TG	TG	TG	TG	TG	TG	TG
Ca22chr1A_C_albicans_SC5314-303714	AA	AT	AT	AT	AT	AT	AT	AT	AT	AT	AT	AT	AT	AT	AT	AT	AT	AT	AT
Ca22chr1A_C_albicans_SC5314-303719	TT	TC	TC	TC	TC	TC	TC	TC	TC	TC	TC	TC	TC	TC	TC	TC	TC	TC	TC
Ca22chr1A_C_albicans_SC5314-303815	CC	CT	CT	CT	CT	CT	CT	CT	CT	CT	CT	CT	CT	CT	CT	CT	CT	CT	CT
Ca22chr1A_C_albicans_SC5314-303822	CC	CT	CT	CT	CT	CT	CT	CT	CT	CT	CT	CT	CT	CT	CT	CT	CT	CT	CT
Ca22chr1A_C_albicans_SC5314-303831	GG	GA	GA	GA	GA	GA	GA	GA	GA	GA	GA	GA	GA	GA	GA	GA	GA	GA	GA
Ca22chr1A_C_albicans_SC5314-303837	CC	CT	CT	CT	CT	CT	CT	CT	CT	CT	CT	CT	CT	CT	CT	CT	CT	CT	CT
Ca22chr1A_C_albicans_SC5314-303844	TT	TC	TC	TC	TC	TC	TC	TC	TC	TC	TC	TC	TC	TC	TC	TC	TC	TC	TC
Ca22chr1A_C_albicans_SC5314-303874	TT	CC	CC	CC	CC	CC	CC	CC	CC	CC	CC	CC	CC	CC	CC	CC	CC	CC	CC
Ca22chr1A_C_albicans_SC5314-303879	CC	AA	AA	AA	AA	AA	AA	AA	AA	AA	AA	AA	AA	AA	AA	AA	AA	AA	AA
Ca22chr1A_C_albicans_SC5314-303927	TT	CC	CC	CC	CC	CC	CC	CC	CC	CC	CC	CC	CC	CC	CC	CC	CC	CC	CC
Ca22chr1A_C_albicans_SC5314-303969	AA	AG	AG	AG	AG	AG	AG	AG	AG	AG	AG	AG	AG	AG	AG	AG	AG	AG	AG
Ca22chr1A_C_albicans_SC5314-304098	TT	CC	CC	CC	CC	CC	CC	CC	CC	CC	CC	CC	CC	CC	CC	CC	CC	CC	CC
Ca22chr1A_C_albicans_SC5314-304152	GG	GA	GA	GA	GA	GA	GA	GA	GA	GA	GA	GA	GA	GA	GA	GA	GA	GA	GA
Ca22chr1A_C_albicans_SC5314-304182	AA	AT	AT	AT	AT	AT	AT	AT	AT	AT	AT	AT	AT	AT	AT	AT	AT	AT	AT
Ca22chr1A_C_albicans_SC5314-304188	GG	GA	GA	GA	GA	GA	GA	GA	GA	GA	GA	GA	GA	GA	GA	GA	GA	GA	GA
Ca22chr1A_C_albicans_SC5314-304193	AA	AT	AT	AT	AT	AT	AT	AT	AT	AT	AT	AT	AT	AT	AT	AT	AT	AT	AT
Ca22chr1A_C_albicans_SC5314-304225	TT	TA	TA	TA	TA	TA	TA	TA	TA	TA	TA	TA	TA	TA	TA	TA	TA	TA	TA
Ca22chr1A_C_albicans_SC5314-304237	GG	AA	AA	AA	AA	AA	AA	AA	AA	AA	AA	AA	AA	AA	AA	AA	AA	AA	AA
Ca22chr1A_C_albicans_SC5314-304241	TT	GG	GG	GG	GG	GG	GG	GG	GG	GG	GG	GG	GG	GG	GG	GG	GG	GG	GG
Ca22chr1A_C_albicans_SC5314-304267	AA	AT	AT	AT	AT	AT	AT	AT	AT	AT	AT	AT	AT	AT	AT	AT	AT	AT	AT
Ca22chr1A_C_albicans_SC5314-304410	TT	TA	TA	TA	TA	TA	TA	TA	TA	TA	TA	TA	TA	TA	TA	TA	TA	TA	TA
Ca22chr1A_C_albicans_SC5314-304492	TT	TC	TC	TC	TC	TC	TC	TC	TC	TC	TC	TC	TC	TC	TC	TC	TC	TC	TC
Ca22chr1A_C_albicans_SC5314-304495	AA	AG	AG	AG	AG	AG	AG	AG	AG	AG	AG	AG	AG	AG	AG	AG	AG	AG	AG
Ca22chr1A_C_albicans_SC5314-304502	CC	CG	CG	CG	CG	CG	CG	CG	CG	CG	CG	CG	CG	CG	CG	CG	CG	CG	CG
Ca22chr1A_C_albicans_SC5314-304503	CC	TT	TT	TT	TT	TT	TT	TT	TT	TT	TT	TT	TT	TT	TT	TT	TT	TT	TT
Ca22chr1A_C_albicans_SC5314-304512	CC	CT	CT	CT	CT	CT	CT	CT	CT	CT	CT	CT	CT	CT	CT	CT	CT	CT	CT
Ca22chr1A_C_albicans_SC5314-304536	AA	AC	AC	AC	AC	AC	AC	AC	AC	AC	AC	AC	AC	AC	AC	AC	AC	AC	AC
Ca22chr1A_C_albicans_SC5314-304583	CC	CT	CT	CT	CT	CT	CT	CT	CT	CT	CT	CT	CT	CT	CT	CT	CT	CT	CT
Ca22chr1A_C_albicans_SC5314-304585	AA	AC	AC	AC	AC	AC	AC	AC	AC	AC	AC	AC	AC	AC	AC	AC	AC	AC	AC
Ca22chr1A_C_albicans_SC5314-304586	TT	TC	TC	TC	TC	TC	TC	TC	TC	TC	TC	TC	TC	TC	TC	TC	TC	TC	TC
Ca22chr1A_C_albicans_SC5314-304590	GG	GA	GA	GA	GA	GA	GA	GA	GA	GA	GA	GA	GA	GA	GA	GA	GA	GA	GA
Ca22chr1A_C_albicans_SC5314-304600	AA	AT	AT	AT	AT	AT	AT	AT	AT	AT	AT	AT	AT	AT	AT	AT	AT	AT	AT
Ca22chr1A_C_albicans_SC5314-304626	AA	AT	AT	AT	AT	AT	AT	AT	AT	AT	AT	AT	AT	AT	AT	AT	AT	AT	AT
Ca22chr1A_C_albicans_SC5314-304633	CC	CT	CT	CT	CT	CT	CT	CT	CT	CT	CT	CT	CT	CT	CT	CT	CT	CT	CT
Ca22chr1A_C_albicans_SC5314-304647	GG	GT	GT	GT	GT	GT	GT	GT	GT	GT	GT	GT	GT	GT	GT	GT	GT	GT	GT
Ca22chr1A_C_albicans_SC5314-304668	CC	CA	CA	CA	CA	CA	CA	CA	CA	CA	CA	CA	CA	CA	CA	CA	CA	CA	CA
Ca22chr1A_C_albicans_SC5314-304688	AA	AT	AT	AT	AT	AT	AT	AT	AT	AT	AT	AT	AT	AT	AT	AT	AT	AT	AT
Ca22chr1A_C_albicans_SC5314-304700	CC	CT	CT	CT	CT	CT	CT	CT	CT	CT	CT	CT	CT	CT	CT	CT	CT	CT	CT
Ca22chr1A_C_albicans_SC5314-304750	CC	CA	CA	CA	CA	CA	CA	CA	CA	CA	CA	CA	CA	CA	CA	CA	CA	CA	CA
Ca22chr1A_C_albicans_SC5314-304872	TT	TC	TC	TC	TC	TC	TC	TC	TC	TC	TC	TC	TC	TC	TC	TC	TC	TC	TC
Ca22chr1A_C_albicans_SC5314-305042	CC	CT	CT	CT	CT	CT	CT	CT	CT	CT	CT	CT	CT	CT	CT	CT	CT	CT	CT
Ca22chr1A_C_albicans_SC5314-305094	GG	GA	GA	GA	GA	GA	GA	GA	GA	GA	GA	GA	GA	GA	GA	GA	GA	GA	GA
Ca22chr1A_C_albicans_SC5314-305143	AA	AG	AG	AG	AG	AG	AG	AG	AG	AG	AG	AG	AG	AG	AG	AG	AG	AG	AG
Ca22chr1A_C_albicans_SC5314-305156	TT	CC	CC	CC	CC	CC	CC	CC	CC	CC	CC	CC	CC	CC	CC	CC	CC	CC	CC
Ca22chr1A_C_albicans_SC5314-305157	AA	GG	GG	GG	GG	GG	GG	GG	GG	GG	GG	GG	GG	GG	GG	GG	GG	GG	GG
Ca22chr1A_C_albicans_SC5314-305167	TT	TA	TA	TA	TA	TA	TA	TA	TA	TA	TA	TA	TA	TA	TA	TA	TA	TA	TA
Ca22chr1A_C_albicans_SC5314-305170	CC	TT	TT	TT	TT	TT	TT	TT	TT	TT	TT	TT	TT	TT	TT	TT	TT	TT	TT
Ca22chr1A_C_albicans_SC5314-305171	AA	GG	GG	GG	GG	GG	GG	GG	GG	GG	GG	GG	GG	GG	GG	GG	GG	GG	GG
Ca22chr1A_C_albicans_SC5314-305200	AA	TT	TT	TT	TT	TT	TT	TT	TT	TT	TT	TT	TT	TT	TT	TT	TT	TT	TT
Ca22chr1A_C_albicans_SC5314-305245	GG	GA	GA	GA	GA	GA	GA	GA	GA	GA	GA	GA	GA	GA	GA	GA	GA	GA	GA
Ca22chr1A_C_albicans_SC5314-305344	GG	GA	GA	GA	GA	GA	GA	GA	GA	GA	GA	GA	GA	GA	GA	GA	GA	GA	GA
Ca22chr1A_C_albicans_SC5314-305530	TT	TC	TC	TC	TC	TC	TC	TC	TC	TC	TC	TC	TC	TC	TC	TC	TC	TC	TC
Ca22chr1A_C_albicans_SC5314-305575	CC	CT	CT	CT	CT	CT	CT	CT	CT	CT	CT	CT	CT	CT	CT	CT	CT	CT	CT
Ca22chr1A_C_albicans_SC5314-306053	GG	GA	GA	GA	GA	GA	GA	GA	GA	GA	GA	GA	GA	GA	GA	GA	GA	GA	GA
Ca22chr1A_C_albicans_SC5314-306062	GG	GA	GA	GA	GA	GA	GA	GA	GA	GA	GA	GA	GA	GA	GA	GA	GA	GA	GA
Ca22chr1A_C_albicans_SC5314-306066	AA	AG	AG	AG	AG	AG	AG	AG	AG	AG	AG	AG	AG	AG	AG	AG	AG	AG	AG
[truncated: 130,587 more rows]
