# Supplementary material for: A gain-of-function mutation in zinc cluster transcription factor Rob1 drives Candida albicans adaptive growth in the cystic fibrosis lung environment
Source: PLoS Pathog. 2024 Apr 11;20(4):e1012154. doi: 10.1371/journal.ppat.1012154 (PMC11037546; doi:10.1371/journal.ppat.1012154)
Supplement: S5 Table — A matrix listing the set of 18 serial isolates from patient CF02 lists the number of SNPs differentiating each isolate from the other. The average number of SNPs for each isolate when compared to each of the remaining ones is shown on the bottom of each column. (XLSX) [file ppat.1012154.s013.xlsx]

## Sheet: S5 Table
# of SNPs differentiating two isolates	HBJ1	HBJ2	HBJ3	HBJ4-1	HBJ4-2	HBJ4-3	HBJ4-4	HBJ4-5	HBJ6-1	HBJ6-2	HBJ6-3	HBJ6-5	HBJ7-1	HBJ7-2	HBJ7-3	HBJ8-1	HBJ8-2	HBJ8-4
HBJ1	0	1444	922	1149	1240	1640	1292	1263	1641	1146	2019	1550	1231	1426	1302	1675	1670	1165
HBJ2	1444	0	895	1138	797	1592	815	868	1633	1555	1953	1562	1222	1409	1305	1669	1696	1549
HBJ3	922	895	0	557	728	1082	740	799	1122	1041	1444	1029	693	876	758	1140	1159	1014
HBJ4-1	1149	1138	557	0	941	1317	967	1002	1347	1233	1663	1230	928	1135	1003	1354	1347	1282
HBJ4-2	1240	797	728	941	0	1462	113	150	1480	1368	1814	1351	1071	1248	1112	1499	1500	1373
HBJ4-3	1640	1592	1082	1317	1462	0	1454	1501	1385	1738	1708	1733	1401	1590	1466	1840	1850	1720
HBJ4-4	1292	815	740	967	113	1454	0	171	1492	1402	1767	1395	1073	1270	1106	1494	1510	1331
HBJ4-5	1263	868	799	1002	150	1501	171	0	1503	1429	1865	1384	1102	1295	1169	1548	1527	1392
HBJ6-1	1641	1633	1122	1347	1480	1385	1492	1503	0	1643	1757	1769	1401	1587	1478	1835	1872	1603
HBJ6-2	1146	1555	1041	1233	1368	1738	1402	1429	1643	0	2117	1693	1357	1564	1448	1789	1771	648
HBJ6-3	2019	1953	1444	1663	1814	1708	1767	1865	1757	2117	0	2105	1789	1970	1810	2210	2225	2055
HBJ6-5	1550	1562	1029	1230	1351	1733	1395	1384	1769	1693	2105	0	1184	1363	1269	1640	1617	1680
HBJ7-1	1231	1222	693	928	1071	1401	1073	1102	1401	1357	1789	1184	0	519	349	792	821	1326
HBJ7-2	1426	1409	876	1135	1248	1590	1270	1295	1587	1564	1970	1363	519	0	605	1010	1021	1533
HBJ7-3	1302	1305	758	1003	1112	1466	1106	1169	1478	1448	1810	1269	349	605	0	861	890	1371
HBJ8-1	1675	1669	1140	1354	1499	1840	1494	1548	1835	1789	2210	1640	792	1010	861	0	122	1773
HBJ8-2	1670	1696	1159	1347	1500	1850	1510	1527	1872	1771	2225	1617	821	1021	890	122	0	1819
HBJ8-4	1165	1549	1014	1282	1373	1720	1331	1392	1603	648	2055	1680	1326	1533	1371	1773	1819	0	Total average
Average SNPs	1398.53	1358.94	941.118	1152.53	1132.18	1557.59	1140.71	1174.59	1561.65	1467.18	1898.29	1503.18	1074.06	1260.06	1135.41	1426.53	1436.29	1449.06	1337.1
