# Supplementary material for: A gain-of-function mutation in zinc cluster transcription factor Rob1 drives Candida albicans adaptive growth in the cystic fibrosis lung environment
Source: PLoS Pathog. 2024 Apr 11;20(4):e1012154. doi: 10.1371/journal.ppat.1012154 (PMC11037546; doi:10.1371/journal.ppat.1012154)
Supplement: S6 Table — Chr-Position, position of SNPs on the indicated chromosome (Ca22chrx, where x designates chromosome number, followed by position of SNP on the corresponding chromosome) according to the C. albicans genome Assembly 22, version A22-s07-m01-r57; ORF name, systematic nomenclature of ORF, including intron or exon region, where are located differential SNPs (haplotypes A and B) in strains HBJ4-3, HBJ6-1 and HBJ6-3 relative to those present in the remaining 15 CF02 isolates; Gene name, name of the gene corresponding to ORF/intron/exon where the SNPs are located; Location of SNP, location of SNP in the genome, either in intergenic/repeat or ORF/exon/intron regions; Polymorphism, nature of differential polymorphism in strains HBJ4-3, HBJ6-1 and HBJ6-3 relative to those present in the remaining 15 CF02 isolates; SC5314, polymorphic nucleotide in haplotypes A and B of the reference genome; HBJ1 to HBJ8-4, SNPs (haplotypes A and B) relative to polymorphic nucleotide from strain SC5314 are listed for each of the 18 serially recovered clinical isolates from patient CF02. (XLSX) [file ppat.1012154.s014.xlsx]

## Sheet: S6 Table
Chr-Position	ORF name	Gene name	Location of SNP	Polymorphism	SC5314	HBJ1	HBJ2	HBJ3	HBJ4-1	HBJ4-2	HBJ4-4	HBJ4-5	HBJ6-2	HBJ6-5	HBJ7-1	HBJ7-2	HBJ7-3	HBJ8-1	HBJ8-2	HBJ8-4	HBJ4-3	HBJ6-1	HBJ6-3
Ca22chr1A_C_albicans_SC5314-948979			intergenic	['CC', 'CT']	CC	CT	CT	CT	CT	CT	CT	CT	CT	CT	CT	CT	CT	CT	CT	CT	CC	CC	CC
Ca22chr1A_C_albicans_SC5314-948995			intergenic	['CC', 'GG', 'CG']	CC	CG	CG	CG	CG	CG	CG	CG	CG	CG	CG	CG	CG	CG	CG	CG	GG	GG	GG
Ca22chr1A_C_albicans_SC5314-949038			intergenic	['CC', 'CT']	CC	CT	CT	CT	CT	CT	CT	CT	CT	CT	CT	CT	CT	CT	CT	CT	CC	CC	CC
Ca22chr1A_C_albicans_SC5314-949039			intergenic	['AA', 'AG']	AA	AG	AG	AG	AG	AG	AG	AG	AG	AG	AG	AG	AG	AG	AG	AG	AA	AA	AA
Ca22chr1A_C_albicans_SC5314-949055			intergenic	['CC', 'TT', 'CT']	CC	CT	CT	CT	CT	CT	CT	CT	CT	CT	CT	CT	CT	CT	CT	CT	TT	TT	TT
Ca22chr1A_C_albicans_SC5314-949063			intergenic	['CC', 'TT', 'TC']	TT	TC	TC	TC	TC	TC	TC	TC	TC	TC	TC	TC	TC	TC	TC	TC	CC	CC	CC
Ca22chr1A_C_albicans_SC5314-949379	C1_04610W_A	ATP1	exon	['TT', 'TC']	TT	TC	TC	TC	TC	TC	TC	TC	TC	TC	TC	TC	TC	TC	TC	TC	TT	TT	TT
Ca22chr1A_C_albicans_SC5314-949599	C1_04610W_A	ATP1	intron	['AA', 'AT']	AA	AT	AT	AT	AT	AT	AT	AT	AT	AT	AT	AT	AT	AT	AT	AT	AA	AA	AA
Ca22chr1A_C_albicans_SC5314-949742	C1_04610W_A	ATP1	exon	['CC', 'TT', 'CT']	CC	CT	CT	CT	CT	CT	CT	CT	CT	CT	CT	CT	CT	CT	CT	CT	TT	TT	TT
Ca22chr1A_C_albicans_SC5314-949961	C1_04610W_A	ATP1	intron	['CC', 'TT']	CC	CC	CC	CC	CC	CC	CC	CC	CC	CC	CC	CC	CC	CC	CC	CC	TT	TT	TT
Ca22chr1A_C_albicans_SC5314-949991	C1_04610W_A	ATP1	intron	['TT', 'TA']	TT	TA	TA	TA	TA	TA	TA	TA	TA	TA	TA	TA	TA	TA	TA	TA	TT	TT	TT
Ca22chr1A_C_albicans_SC5314-949994	C1_04610W_A	ATP1	intron	['AA', 'AT']	AA	AT	AT	AT	AT	AT	AT	AT	AT	AT	AT	AT	AT	AT	AT	AT	AA	AA	AA
Ca22chr1A_C_albicans_SC5314-950037	C1_04610W_A	ATP1	intron	['CC', 'TT', 'TC']	TT	TC	TC	TC	TC	TC	TC	TC	TC	TC	TC	TC	TC	TC	TC	TC	CC	CC	CC
Ca22chr1A_C_albicans_SC5314-1129060	C1_05380C_A		ORF	['GG', 'GA']	GG	GG	GG	GG	GG	GG	GG	GG	GG	GG	GG	GG	GG	GG	GG	GG	GA	GA	GA
Ca22chr1A_C_albicans_SC5314-1133189	C1_05380C_A		ORF	['CC', 'CT']	CC	CT	CT	CT	CT	CT	CT	CT	CT	CT	CT	CT	CT	CT	CT	CT	CC	CC	CC
Ca22chr1A_C_albicans_SC5314-1133341	C1_05380C_A		ORF	['AA', 'GG', 'AG']	AA	AG	AG	AG	AG	AG	AG	AG	AG	AG	AG	AG	AG	AG	AG	AG	GG	GG	GG
Ca22chr1A_C_albicans_SC5314-1133529	C1_05390C_A		ORF	['AA', 'GG', 'AG']	AA	AG	AG	AG	AG	AG	AG	AG	AG	AG	AG	AG	AG	AG	AG	AG	GG	GG	GG
Ca22chr1A_C_albicans_SC5314-1151886	C1_05490C_A		ORF	['GG', 'GA']	GG	GG	GG	GG	GG	GG	GG	GG	GG	GG	GG	GG	GG	GG	GG	GG	GA	GA	GA
Ca22chr1A_C_albicans_SC5314-1191973	C1_05700W_A	AUT7	exon	['TT', 'TC']	TT	TC	TC	TC	TC	TC	TC	TC	TC	TC	TC	TC	TC	TC	TC	TC	TT	TT	TT
Ca22chr1A_C_albicans_SC5314-1192477			intergenic	['GG', 'AA', 'GA']	GG	GA	GG	GA	GA	GA	GA	GA	GA	GA	GA	GA	GA	GA	GA	GA	AA	AA	AA
Ca22chr1A_C_albicans_SC5314-1192775	C1_05710C_A	UGA4	ORF	['CC', 'TT', 'CT']	CC	CT	TT	CT	CT	CT	CT	CT	CT	CT	CT	CT	CT	CT	CT	CT	CC	CC	CC
Ca22chr1A_C_albicans_SC5314-1192901	C1_05710C_A	UGA4	ORF	['CC', 'TT', 'TC']	TT	TC	TT	TC	TC	TC	TC	TC	TC	TC	TC	TC	TC	TC	TC	TC	CC	CC	CC
Ca22chr1A_C_albicans_SC5314-1269591	C1_06040W_A	RTT101	ORF	['CC', 'CA']	CC	CC	CC	CC	CC	CC	CC	CC	CC	CC	CC	CC	CC	CC	CC	CC	CA	CA	CA
Ca22chr1A_C_albicans_SC5314-1281027			intergenic	['GG', 'GC']	GG	GC	GC	GC	GC	GC	GC	GC	GC	GC	GC	GC	GC	GC	GC	GC	GG	GG	GG
Ca22chr1A_C_albicans_SC5314-1281416	C1_06110C_A	NPL4	ORF	['GG', 'GA']	GG	GA	GA	GA	GA	GA	GA	GA	GA	GA	GA	GA	GA	GA	GA	GA	GG	GG	GG
Ca22chr1A_C_albicans_SC5314-1533251	C1_07140C_A	RIA1	ORF	['GG', 'GC']	GG	GC	GC	GC	GC	GC	GC	GC	GC	GC	GC	GC	GC	GC	GC	GC	GG	GG	GG
Ca22chr1A_C_albicans_SC5314-1533253	C1_07140C_A	RIA1	ORF	['AA', 'AT']	AA	AT	AT	AT	AT	AT	AT	AT	AT	AT	AT	AT	AT	AT	AT	AT	AA	AA	AA
Ca22chr1A_C_albicans_SC5314-1533255	C1_07140C_A	RIA1	ORF	['CC', 'CA']	CC	CA	CA	CA	CA	CA	CA	CA	CA	CA	CA	CA	CA	CA	CA	CA	CC	CC	CC
Ca22chr1A_C_albicans_SC5314-1533259	C1_07140C_A	RIA1	ORF	['AA', 'AG']	AA	AG	AG	AG	AG	AG	AG	AG	AG	AG	AG	AG	AG	AG	AG	AG	AA	AA	AA
Ca22chr1A_C_albicans_SC5314-1533282	C1_07140C_A	RIA1	ORF	['CC', 'CT']	CC	CT	CT	CT	CT	CT	CT	CT	CT	CT	CT	CT	CT	CT	CT	CT	CC	CC	CC
Ca22chr1A_C_albicans_SC5314-1689894	C1_07730W_A		repeat_region	['TT', 'TC']	TT	TT	TT	TT	TT	TT	TT	TT	TT	TT	TT	TT	TT	TT	TT	TT	TC	TC	TC
Ca22chr1A_C_albicans_SC5314-1689898	C1_07730W_A		repeat_region	['TT', 'TA']	TT	TT	TT	TT	TT	TT	TT	TT	TT	TT	TT	TT	TT	TT	TT	TT	TA	TA	TA
Ca22chr1A_C_albicans_SC5314-1689907	C1_07730W_A		repeat_region	['GG', 'GA']	GG	GG	GG	GG	GG	GG	GG	GG	GG	GG	GG	GG	GG	GG	GG	GG	GA	GA	GA
Ca22chr1A_C_albicans_SC5314-2107506	C1_09570W_A		ORF	['AA', 'GG', 'AG']	AA	AG	AG	AG	AG	AG	AG	AG	AG	AG	AG	AG	AG	AG	AG	AG	GG	GG	GG
Ca22chr1A_C_albicans_SC5314-2108406	C1_09570W_A		ORF	['CC', 'TT', 'TC']	TT	TC	TC	TC	TC	TC	TC	TC	TC	TC	TC	TC	TC	TC	TC	TC	CC	CC	CC
Ca22chr1A_C_albicans_SC5314-2109188	C1_09580C_A	LIP1	ORF	['CC', 'AA', 'CA']	CC	CA	CA	CA	CA	CA	CA	CA	AA	CA	CA	CA	CA	CA	CA	CA	AA	AA	AA
Ca22chr1A_C_albicans_SC5314-2432326	C1_11030W_A	RPL82	intron	['GG', 'GT']	GG	GT	GT	GT	GT	GT	GT	GT	GT	GT	GT	GT	GT	GT	GT	GT	GG	GG	GG
Ca22chr1A_C_albicans_SC5314-2435233	C1_11050W_A		exon	['TT', 'TA']	TT	TT	TT	TT	TT	TT	TT	TT	TT	TT	TT	TT	TT	TT	TT	TT	TA	TA	TA
Ca22chr1A_C_albicans_SC5314-2605210	C1_11900C_A		ORF	['GG', 'AA', 'GA']	GG	GA	GA	GA	GA	GA	GA	GA	GA	GA	GA	GA	GA	GA	GA	GA	AA	AA	AA
Ca22chr1A_C_albicans_SC5314-2605220	C1_11900C_A		ORF	['GG', 'AA', 'GA']	GG	GA	GA	GA	GA	GA	GA	GA	GA	GA	GA	GA	GA	GA	GA	GA	AA	AA	AA
Ca22chr1A_C_albicans_SC5314-2605360	C1_11900C_A		ORF	['AA', 'AC']	AA	AC	AC	AC	AC	AC	AC	AC	AC	AC	AC	AC	AC	AC	AC	AC	AA	AA	AA
Ca22chr1A_C_albicans_SC5314-2605514			intergenic	['GG', 'GA']	GG	GA	GA	GA	GA	GA	GA	GA	GA	GA	GA	GA	GA	GA	GA	GA	GG	GG	GG
Ca22chr1A_C_albicans_SC5314-2605565			intergenic	['CC', 'CT']	CC	CT	CT	CT	CT	CT	CT	CT	CT	CT	CT	CT	CT	CT	CT	CT	CC	CC	CC
Ca22chr1A_C_albicans_SC5314-2768281	C1_12700W_A		ORF	['CC', 'CT']	CC	CT	CT	CT	CT	CT	CT	CT	CT	CT	CT	CT	CT	CT	CT	CT	CC	CC	CC
Ca22chr1A_C_albicans_SC5314-2768289	C1_12700W_A		ORF	['CC', 'CT']	CC	CT	CT	CT	CT	CT	CT	CT	CT	CT	CT	CT	CT	CT	CT	CT	CC	CC	CC
Ca22chr1A_C_albicans_SC5314-2768314	C1_12700W_A		ORF	['TT', 'TC']	TT	TC	TC	TC	TC	TC	TC	TC	TC	TC	TC	TC	TC	TC	TC	TC	TT	TT	TT
Ca22chr1A_C_albicans_SC5314-2768315	C1_12700W_A		ORF	['AA', 'AG']	AA	AG	AG	AG	AG	AG	AG	AG	AG	AG	AG	AG	AG	AG	AG	AG	AA	AA	AA
Ca22chr1A_C_albicans_SC5314-2768375	C1_12700W_A		ORF	['AA', 'AG']	AA	AG	AG	AG	AG	AG	AG	AG	AG	AG	AG	AG	AG	AG	AG	AG	AA	AA	AA
Ca22chr1A_C_albicans_SC5314-2768474	C1_12700W_A		ORF	['AA', 'CC', 'AC']	AA	AC	AC	AC	AC	AC	AC	AC	AC	AC	AC	AC	AC	AC	AC	AC	CC	CC	CC
Ca22chr1A_C_albicans_SC5314-2994104	C1_13620W_A	ROB1	exon	['GG', 'GA']	GG	GG	GG	GG	GG	GG	GG	GG	GG	GG	GG	GG	GG	GG	GG	GG	GA	GA	GA
Ca22chr2A_C_albicans_SC5314-760910	C2_03600W_A	BMT8	ORF	['GG', 'GA']	GG	GA	GA	GA	GA	GA	GA	GA	GA	GA	GA	GA	GA	GA	GA	GA	GG	GG	GG
Ca22chr2A_C_albicans_SC5314-761140	C2_03600W_A	BMT8	ORF	['GG', 'AA', 'GA']	GG	GA	GA	GA	GA	GA	GA	GA	GA	GA	GA	GA	GA	GA	GA	GA	AA	AA	AA
Ca22chr2A_C_albicans_SC5314-996078	C2_04750W_A		ORF	['AA', 'AG']	AA	AG	AA	AG	AG	AG	AG	AG	AG	AG	AG	AG	AG	AG	AG	AG	AA	AA	AA
Ca22chr2A_C_albicans_SC5314-996149	C2_04750W_A		ORF	['TT', 'TC']	TT	TC	TT	TC	TC	TC	TC	TC	TC	TC	TC	TC	TC	TC	TC	TC	TT	TT	TT
Ca22chr2A_C_albicans_SC5314-996179	C2_04750W_A		ORF	['AA', 'GG', 'AG']	AA	AG	GG	AG	AG	AG	AG	AG	AG	AG	AG	AG	AG	AG	AG	AG	GG	GG	GG
Ca22chr2A_C_albicans_SC5314-996472	C2_04750W_A		ORF	['AA', 'AG']	AA	AG	AA	AG	AG	AG	AG	AG	AG	AG	AG	AG	AG	AG	AG	AG	AA	AA	AA
Ca22chr2A_C_albicans_SC5314-996621	C2_04750W_A		ORF	['CC', 'CG']	CC	CG	CC	CG	CG	CG	CG	CG	CG	CG	CG	CG	CG	CG	CG	CG	CC	CC	CC
Ca22chr2A_C_albicans_SC5314-996637	C2_04750W_A		ORF	['TT', 'TC']	TT	TC	TT	TC	TC	TC	TC	TC	TC	TC	TC	TC	TC	TC	TC	TC	TT	TT	TT
Ca22chr2A_C_albicans_SC5314-996645	C2_04750W_A		ORF	['CC', 'CT']	CC	CT	CC	CT	CT	CT	CT	CT	CT	CT	CT	CT	CT	CT	CT	CT	CC	CC	CC
Ca22chr2A_C_albicans_SC5314-996660	C2_04750W_A		ORF	['CC', 'CT']	CC	CT	CC	CT	CT	CT	CT	CT	CT	CT	CT	CT	CT	CT	CT	CT	CC	CC	CC
Ca22chr2A_C_albicans_SC5314-996761	C2_04750W_A		ORF	['GG', 'CC', 'GC']	GG	GC	CC	GC	GC	GC	GC	GC	GC	GC	GC	GC	GC	GC	GC	GC	CC	CC	CC
Ca22chr2A_C_albicans_SC5314-996898	C2_04750W_A		ORF	['CC', 'CA']	CC	CA	CC	CA	CA	CA	CA	CA	CA	CA	CA	CA	CA	CA	CA	CA	CC	CC	CC
Ca22chr2A_C_albicans_SC5314-996927	C2_04750W_A		ORF	['AA', 'AC']	AA	AC	AA	AC	AC	AC	AC	AC	AC	AC	AC	AC	AC	AC	AC	AC	AA	AA	AA
Ca22chr2A_C_albicans_SC5314-997234			intergenic	['AA', 'AG']	AA	AG	AA	AG	AG	AG	AG	AG	AG	AG	AG	AG	AG	AG	AG	AG	AA	AA	AA
Ca22chr2A_C_albicans_SC5314-997305			intergenic	['AA', 'GG', 'AG']	AA	AG	GG	AG	AG	AG	AG	AG	AG	AG	AG	AG	AG	AG	AG	AG	GG	GG	GG
Ca22chr2A_C_albicans_SC5314-997675			intergenic	['CC', 'TT', 'TC']	TT	TC	TC	TC	TC	TC	TC	TC	TC	TC	TC	TC	TC	TC	TC	TC	CC	CC	CC
Ca22chr2A_C_albicans_SC5314-1178684	C2_05770W_A		exon	['GG', 'GA']	GG	GG	GG	GG	GG	GG	GG	GG	GG	GG	GG	GG	GG	GG	GG	GG	GA	GA	GA
Ca22chr2A_C_albicans_SC5314-1413171			intergenic	['AA', 'GG', 'AG']	AA	AA	AA	AA	AA	AA	AA	AA	AA	AA	AA	AA	AA	AA	AA	AA	AG	GG	AG
Ca22chr2A_C_albicans_SC5314-1802773			intergenic	['CC', 'CT']	CC	CT	CT	CT	CT	CT	CT	CT	CT	CT	CT	CT	CT	CT	CT	CT	CC	CC	CC
Ca22chr2A_C_albicans_SC5314-1802810			intergenic	['GG', 'GA']	GG	GA	GA	GA	GA	GA	GA	GA	GA	GA	GA	GA	GA	GA	GA	GA	GG	GG	GG
Ca22chr2A_C_albicans_SC5314-1802821			intergenic	['CC', 'CT']	CC	CT	CT	CT	CT	CT	CT	CT	CT	CT	CT	CT	CT	CT	CT	CT	CC	CC	CC
Ca22chr2A_C_albicans_SC5314-1802884			intergenic	['AA', 'TT', 'TA']	TT	TA	TA	TA	TA	TA	TA	TA	TA	TA	TA	TA	TA	TA	TA	TA	AA	AA	AA
Ca22chr2A_C_albicans_SC5314-1802891			intergenic	['TT', 'TC']	TT	TC	TC	TC	TC	TC	TC	TC	TC	TC	TC	TC	TC	TC	TC	TC	TT	TT	TT
Ca22chr2A_C_albicans_SC5314-1802901			intergenic	['AA', 'GG', 'AG']	AA	AG	AG	AG	AG	AG	AG	AG	AG	AG	AG	AG	AG	AG	AG	AG	GG	GG	GG
Ca22chr2A_C_albicans_SC5314-1802939			intergenic	['AA', 'GG', 'AG']	AA	AG	AG	AG	AG	AG	AG	AG	AG	AG	AG	AG	AG	AG	AG	AG	GG	GG	GG
Ca22chr2A_C_albicans_SC5314-1802957			intergenic	['AA', 'AT']	AA	AT	AT	AT	AT	AT	AT	AT	AT	AT	AT	AT	AT	AT	AT	AT	AA	AA	AA
Ca22chr2A_C_albicans_SC5314-1803004			intergenic	['TT', 'TA']	TT	TA	TA	TA	TA	TA	TA	TA	TA	TA	TA	TA	TA	TA	TA	TA	TT	TT	TT
Ca22chr2A_C_albicans_SC5314-1803057			intergenic	['CC', 'TT', 'TC']	TT	TC	TC	TC	TC	TC	TC	TC	TC	TC	TC	TC	TC	TC	TC	TC	CC	CC	CC
Ca22chr2A_C_albicans_SC5314-1803073			intergenic	['AA', 'AG']	AA	AG	AG	AG	AG	AG	AG	AG	AG	AG	AG	AG	AG	AG	AG	AG	AA	AA	AA
Ca22chr2A_C_albicans_SC5314-1803156			intergenic	['TT', 'TA']	TT	TA	TA	TA	TA	TA	TA	TA	TA	TA	TA	TA	TA	TA	TA	TA	TT	TT	TT
Ca22chr2A_C_albicans_SC5314-1803168			intergenic	['GG', 'AA', 'GA']	GG	GA	GA	GA	GA	GA	GA	GA	GA	GA	GA	GA	GA	GA	GA	GA	AA	AA	AA
Ca22chr2A_C_albicans_SC5314-1803174			intergenic	['AA', 'TT', 'TA']	TT	TA	TA	TA	TA	TA	TA	TA	TA	TA	TA	TA	TA	TA	TA	TA	AA	AA	AA
Ca22chr2A_C_albicans_SC5314-1803177			intergenic	['AA', 'TT', 'TA']	TT	TA	TA	TA	TA	TA	TA	TA	TA	TA	TA	TA	TA	TA	TA	TA	AA	AA	AA
Ca22chr2A_C_albicans_SC5314-1803180			intergenic	['AA', 'AT']	AA	AT	AT	AT	AT	AT	AT	AT	AT	AT	AT	AT	AT	AT	AT	AT	AA	AA	AA
Ca22chr3A_C_albicans_SC5314-2946			intergenic	['GG', 'GA']	GG	GG	GG	GG	GG	GG	GG	GG	GG	GG	GG	GG	GG	GG	GG	GG	GA	GG	GA
Ca22chr3A_C_albicans_SC5314-2948			intergenic	['CC', 'CG']	CC	CC	CC	CC	CC	CC	CC	CC	CC	CC	CC	CC	CC	CC	CC	CC	CG	CC	CG
Ca22chr3A_C_albicans_SC5314-2955			intergenic	['CC', 'CA']	CC	CC	CC	CC	CC	CC	CC	CC	CC	CC	CC	CC	CC	CC	CC	CC	CA	CC	CA
Ca22chr3A_C_albicans_SC5314-2959			intergenic	['CC', 'CG']	CC	CC	CC	CC	CC	CC	CC	CC	CC	CC	CC	CC	CC	CC	CC	CC	CG	CC	CG
Ca22chr3A_C_albicans_SC5314-2963			intergenic	['CC', 'CT']	CC	CC	CC	CC	CC	CC	CC	CC	CC	CC	CC	CC	CC	CC	CC	CC	CT	CC	CT
Ca22chr3A_C_albicans_SC5314-41896	C3_00300W_A		ORF	['AA', 'AC']	AA	AC	AC	AC	AC	AC	AC	AC	AC	AC	AC	AC	AC	AC	AC	AC	AA	AA	AA
Ca22chr3A_C_albicans_SC5314-644601	C3_03050C_A	PGA18	ORF	['CC', 'CT']	CC	CT	CT	CT	CT	CT	CT	CT	CT	CT	CT	CT	CT	CT	CT	CC	CT	CC	CC
Ca22chr3A_C_albicans_SC5314-839577			intergenic	['CC', 'TT', 'TC']	TT	TC	TC	TC	TC	TC	TC	TC	TC	TC	TC	TC	TC	TC	TC	TC	CC	CC	CC
Ca22chr3A_C_albicans_SC5314-839630			intergenic	['AA', 'TT', 'TA']	TT	TA	TA	TA	TA	TA	TA	TA	TA	TA	TA	TA	TA	TA	TA	TA	AA	AA	AA
Ca22chr3A_C_albicans_SC5314-839713			intergenic	['GG', 'AA', 'GA']	GG	GA	GA	GA	GA	GA	GA	GA	GA	GA	GA	GA	GA	GA	GA	GA	AA	AA	AA
Ca22chr3A_C_albicans_SC5314-840198			intergenic	['AA', 'AG']	AA	AG	AG	AG	AG	AG	AG	AG	AG	AG	AG	AG	AG	AG	AG	AG	AA	AA	AA
Ca22chr3A_C_albicans_SC5314-1004413	C3_04740C_A		ORF	['CC', 'TT', 'TC']	TT	TC	TC	TC	TC	TC	TC	TC	TC	TC	TC	TT	TC	TC	TC	TC	CC	CC	CC
Ca22chr3A_C_albicans_SC5314-1004601	C3_04740C_A		ORF	['CC', 'TT', 'TC']	TT	TC	TC	TC	TC	TC	TC	TC	TC	TC	TC	TT	TC	TC	TC	TC	CC	CC	CC
Ca22chr3A_C_albicans_SC5314-1004688	C3_04740C_A		ORF	['GG', 'AA', 'GA']	GG	GA	GA	GA	GA	GA	GA	GA	GA	GA	GA	GG	GA	GA	GA	GA	AA	AA	AA
Ca22chr3A_C_albicans_SC5314-1004739	C3_04740C_A		ORF	['CC', 'TT', 'TC']	TT	TC	TC	TC	TC	TC	TC	TC	TC	TC	TC	TT	TC	TC	TC	TC	CC	CC	CC
Ca22chr3A_C_albicans_SC5314-1004926	C3_04740C_A		ORF	['AA', 'GG', 'AG']	AA	AG	AG	AG	AG	AG	AG	AG	AG	AG	AG	GG	AG	AG	AG	AG	AA	AA	AA
Ca22chr3A_C_albicans_SC5314-1004929	C3_04740C_A		ORF	['GG', 'TT', 'GT']	GG	GT	GT	GT	GT	GT	GT	GT	GT	GT	GT	TT	GT	GT	GT	GT	GG	GG	GG
Ca22chr3A_C_albicans_SC5314-1005049	C3_04740C_A		ORF	['GG', 'GA']	GG	GA	GA	GA	GA	GA	GA	GA	GA	GA	GA	GA	GA	GA	GA	GA	GG	GG	GG
Ca22chr3A_C_albicans_SC5314-1028130	C3_04820C_A	SEC7	ORF	['CC', 'TT', 'CT']	CC	CT	CT	CT	CT	CT	CT	CT	CT	CT	CT	CT	CT	CT	CT	CT	TT	TT	TT
Ca22chr3A_C_albicans_SC5314-1028187	C3_04820C_A	SEC7	ORF	['GG', 'AA', 'GA']	GG	GA	GA	GA	GA	GA	GA	GA	GA	GA	GA	GA	GA	GA	GA	GA	AA	AA	AA
Ca22chr3A_C_albicans_SC5314-1028198	C3_04820C_A	SEC7	ORF	['CC', 'TT', 'CT']	CC	CT	CT	CT	CT	CT	CT	CT	CT	CT	CT	CT	CT	CT	CT	CT	TT	TT	TT
Ca22chr3A_C_albicans_SC5314-1028349	C3_04820C_A	SEC7	ORF	['CC', 'TT', 'TC']	TT	TC	TC	TC	TC	TC	TC	TC	TC	TC	TC	TC	TC	TC	TC	TC	CC	CC	CC
Ca22chr3A_C_albicans_SC5314-1268786			intergenic	['GG', 'CC', 'GC']	GG	GC	GC	GC	GC	GC	GC	GC	GC	GC	GC	GC	GC	GC	GC	GC	CC	CC	CC
Ca22chr4A_C_albicans_SC5314-282938			intergenic	['TG', 'TT']	TT	TG	TG	TG	TG	TG	TG	TG	TG	TG	TG	TG	TG	TG	TG	TG	TT	TT	TT
Ca22chr4A_C_albicans_SC5314-283298	C4_01380W_A	ZCF27	ORF	['GG', 'AA', 'GA']	GG	GA	GA	GA	GA	GA	GA	GA	GA	GA	GA	GA	GA	GA	GA	GA	AA	AA	AA
Ca22chr4A_C_albicans_SC5314-283704	C4_01380W_A	ZCF27	ORF	['CC', 'CT']	CC	CT	CT	CT	CT	CT	CT	CT	CT	CT	CT	CT	CT	CT	CT	CT	CC	CC	CC
Ca22chr4A_C_albicans_SC5314-283961	C4_01380W_A	ZCF27	ORF	['CC', 'TT', 'TC']	TT	TC	TC	TC	TC	TC	TC	TC	TC	TC	TC	TC	TC	TC	TC	TC	CC	CC	CC
Ca22chr4A_C_albicans_SC5314-284071	C4_01380W_A	ZCF27	ORF	['GG', 'AA', 'GA']	GG	GA	GA	GA	GA	GA	GA	GA	GA	GA	GA	GA	GA	GA	GA	GA	AA	AA	AA
Ca22chr4A_C_albicans_SC5314-832831	C4_03910W_A	FGR28	ORF	['GG', 'GA']	GG	GG	GA	GG	GA	GG	GG	GG	GG	GG	GA	GG	GA	GA	GG	GG	GA	GG	GA
Ca22chr4A_C_albicans_SC5314-1268461	C4_05740C_A		ORF	['GG', 'GA']	GG	GA	GA	GA	GA	GA	GA	GA	GA	GA	GA	GA	GA	GA	GA	GA	GG	GG	GG
Ca22chr4A_C_albicans_SC5314-1268473	C4_05740C_A		ORF	['GG', 'GA']	GG	GA	GA	GA	GA	GA	GA	GA	GA	GA	GA	GA	GA	GA	GA	GA	GG	GG	GG
Ca22chr4A_C_albicans_SC5314-1268635	C4_05740C_A		ORF	['AA', 'AG']	AA	AG	AG	AG	AG	AG	AG	AG	AG	AG	AG	AG	AG	AG	AG	AG	AA	AA	AA
Ca22chr4A_C_albicans_SC5314-1269111			intergenic	['CC', 'CT']	CC	CT	CT	CT	CT	CT	CT	CT	CT	CT	CT	CT	CT	CT	CT	CT	CC	CC	CC
Ca22chr4A_C_albicans_SC5314-1269222			intergenic	['TT', 'TC']	TT	TC	TC	TC	TC	TC	TC	TC	TC	TC	TC	TC	TC	TC	TC	TC	TT	TT	TT
Ca22chr4A_C_albicans_SC5314-1325727	C4_05960W_A	NIF3	exon	['AA', 'GG', 'AG']	AA	AG	AG	AG	AG	AG	AG	AG	AG	AG	AG	AG	AG	AG	AG	AG	GG	GG	GG
Ca22chr4A_C_albicans_SC5314-1325834	C4_05960W_A	NIF3	exon	['CC', 'CT']	CC	CT	CT	CT	CT	CT	CT	CT	CT	CT	CT	CT	CT	CT	CT	CT	CC	CC	CC
Ca22chr4A_C_albicans_SC5314-1325843	C4_05960W_A	NIF3	exon	['AA', 'AT']	AA	AT	AT	AT	AT	AT	AT	AT	AT	AT	AT	AT	AT	AT	AT	AT	AA	AA	AA
Ca22chr4A_C_albicans_SC5314-1387928			intergenic	['TT', 'TC']	TT	TC	TC	TC	TC	TC	TC	TC	TC	TC	TC	TC	TC	TC	TC	TC	TT	TT	TT
Ca22chr4A_C_albicans_SC5314-1388301			intergenic	['AA', 'TT', 'AT']	AA	AT	AT	AT	AT	AT	AT	AT	AT	AT	AT	AT	AT	AT	AT	AT	TT	TT	TT
Ca22chr4A_C_albicans_SC5314-1388312			intergenic	['CC', 'TT', 'TC']	TT	TC	TC	TC	TC	TC	TC	TC	TC	TC	TC	TC	TC	TC	TC	TC	CC	CC	CC
Ca22chr4A_C_albicans_SC5314-1388376			intergenic	['CC', 'TT', 'TC']	TT	TC	TC	TC	TC	TC	TC	TC	TC	TC	TC	TC	TC	TC	TC	TC	CC	CC	CC
Ca22chr4A_C_albicans_SC5314-1388385	C4_06220C_A		ORF	['CC', 'TT', 'CT']	CC	CT	CT	CT	CT	CT	CT	CT	CT	CT	CT	CT	CT	CT	CT	CT	TT	TT	TT
Ca22chr4A_C_albicans_SC5314-1388408	C4_06220C_A		ORF	['CC', 'TT', 'CT']	CC	CT	CT	CT	CT	CT	CT	CT	CT	CT	CT	CT	CT	CT	CT	CT	TT	TT	TT
Ca22chr4A_C_albicans_SC5314-1388498	C4_06220C_A		ORF	['CC', 'TT', 'TC']	TT	TC	TC	TC	TC	TC	TC	TC	TC	TC	TC	TC	TC	TC	TC	TC	CC	CC	CC
Ca22chr4A_C_albicans_SC5314-1388625	C4_06220C_A		ORF	['GG', 'TG', 'TT']	TT	TG	TG	TG	TG	TG	TG	TG	TG	TG	TG	TG	TG	TG	TG	TG	GG	GG	GG
Ca22chr4A_C_albicans_SC5314-1388655	C4_06220C_A		ORF	['CC', 'TT', 'CT']	CC	CT	CT	CT	CT	CT	CT	CT	CT	CT	CT	CT	CT	CT	CT	CT	TT	TT	TT
Ca22chr4A_C_albicans_SC5314-1388876	C4_06220C_A		ORF	['CC', 'TT', 'CT']	CC	CT	CT	CT	CT	CT	CT	CT	CT	CT	CT	CT	CT	CT	CT	CT	TT	TT	TT
Ca22chr4A_C_albicans_SC5314-1388928	C4_06220C_A		ORF	['GG', 'AA', 'GA']	GG	GA	GA	GA	GA	GA	GA	GA	GA	GA	GA	GA	GA	GA	GA	GA	AA	AA	AA
Ca22chr5A_C_albicans_SC5314-173441	C5_00730W_A	HYR3	ORF	['GG', 'GA']	GG	GA	GA	GA	GA	GG	GG	GA	GG	GA	GG	GA	GA	GA	GA	GG	GG	GA	GG
Ca22chr5A_C_albicans_SC5314-222036	C5_01010W_A	CCW14	ORF	['GG', 'GA']	GG	GA	GA	GA	GA	GA	GA	GA	GA	GA	GA	GA	GA	GA	GA	GA	GG	GG	GG
Ca22chr5A_C_albicans_SC5314-222055	C5_01010W_A	CCW14	ORF	['GG', 'AA', 'GA']	GG	GA	GA	GA	GA	GA	GA	GA	GA	GA	GA	GA	GA	GA	GA	GA	AA	AA	AA
Ca22chr5A_C_albicans_SC5314-222323	C5_01010W_A	CCW14	ORF	['GG', 'TG', 'TT']	TT	TG	TG	TG	TG	TG	TG	TG	TG	TG	TG	TG	TG	TG	TG	TG	GG	GG	GG
Ca22chr5A_C_albicans_SC5314-222629	C5_01010W_A	CCW14	ORF	['AA', 'CC', 'AC']	AA	AC	AC	AC	AC	AC	AC	AC	AC	AC	AC	AC	AC	AC	AC	AC	CC	CC	CC
Ca22chr5A_C_albicans_SC5314-222667	C5_01020C_A		ORF	['CC', 'TT', 'TC']	TT	TC	TC	TC	TC	TC	TC	TC	TC	TC	TC	TC	TC	TC	TC	TC	CC	CC	CC
Ca22chr5A_C_albicans_SC5314-222727	C5_01020C_A		ORF	['CC', 'CT']	CC	CT	CT	CT	CT	CT	CT	CT	CT	CT	CT	CT	CT	CT	CT	CT	CC	CC	CC
Ca22chr5A_C_albicans_SC5314-252733			intergenic	['CC', 'TT', 'TC']	TT	TC	TC	TC	TC	TC	TC	TC	TC	TC	TC	TC	TC	TC	CC	TC	TT	TC	TT
Ca22chr5A_C_albicans_SC5314-254737	C5_01120W_A		ORF	['AA', 'GG', 'AG']	AA	AG	AG	AG	AG	AG	AG	AG	AG	AG	AG	AG	AG	AG	AG	AG	GG	GG	GG
Ca22chr5A_C_albicans_SC5314-281732	C5_01250W_A	GPR1	ORF	['AA', 'AG']	AA	AG	AG	AG	AG	AG	AG	AG	AG	AG	AG	AG	AG	AG	AG	AG	AA	AA	AA
Ca22chr5A_C_albicans_SC5314-281765	C5_01250W_A	GPR1	ORF	['AA', 'AG']	AA	AG	AG	AG	AG	AG	AG	AG	AG	AG	AG	AG	AG	AG	AG	AG	AA	AA	AA
Ca22chr5A_C_albicans_SC5314-281768	C5_01250W_A	GPR1	ORF	['GG', 'GC']	GG	GC	GC	GC	GC	GC	GC	GC	GC	GC	GC	GC	GC	GC	GC	GC	GG	GG	GG
Ca22chr5A_C_albicans_SC5314-281796	C5_01250W_A	GPR1	ORF	['AA', 'AG']	AA	AG	AG	AG	AG	AG	AG	AG	AG	AG	AG	AG	AG	AG	AG	AG	AA	AA	AA
Ca22chr5A_C_albicans_SC5314-281910	C5_01250W_A	GPR1	ORF	['CC', 'TT', 'CT']	CC	CT	CT	CT	CT	CT	CT	CT	CT	CT	CT	CT	CT	CT	CT	CT	TT	TT	TT
Ca22chr5A_C_albicans_SC5314-281924	C5_01250W_A	GPR1	ORF	['TT', 'TC']	TT	TC	TC	TC	TC	TC	TC	TC	TC	TC	TC	TC	TC	TC	TC	TC	TT	TT	TT
Ca22chr5A_C_albicans_SC5314-281937	C5_01250W_A	GPR1	ORF	['TT', 'TA']	TT	TA	TA	TA	TA	TA	TA	TA	TA	TA	TA	TA	TA	TA	TA	TA	TT	TT	TT
Ca22chr5A_C_albicans_SC5314-282000	C5_01250W_A	GPR1	ORF	['AA', 'AG']	AA	AG	AG	AG	AG	AG	AG	AG	AG	AG	AG	AG	AG	AG	AG	AG	AA	AA	AA
Ca22chr5A_C_albicans_SC5314-282012	C5_01250W_A	GPR1	ORF	['CC', 'TT', 'CT']	CC	CT	CT	CT	CT	CT	CT	CT	CT	CT	CT	CT	CT	CT	CT	CT	TT	TT	TT
Ca22chr5A_C_albicans_SC5314-412516	C5_01830C_A	HAL9	ORF	['CC', 'TT', 'TC']	TT	TC	TC	TC	TC	TC	TC	TC	TC	TC	TC	TC	TC	TC	TC	TC	CC	CC	CC
Ca22chr5A_C_albicans_SC5314-412536	C5_01830C_A	HAL9	ORF	['GG', 'AA', 'GA']	GG	GA	GA	GA	GA	GA	GA	GA	GA	GA	GA	GA	GA	GA	GA	GA	AA	AA	AA
Ca22chr5A_C_albicans_SC5314-412546	C5_01830C_A	HAL9	ORF	['GG', 'AA', 'GA']	GG	GA	GA	GA	GA	GA	GA	GA	GA	GA	GA	GA	GA	GA	GA	GA	AA	AA	AA
Ca22chr5A_C_albicans_SC5314-412551	C5_01830C_A	HAL9	ORF	['GG', 'AA', 'GA']	GG	GA	GA	GA	GA	GA	GA	GA	GA	GA	GA	GA	GA	GA	GA	GA	AA	AA	AA
Ca22chr5A_C_albicans_SC5314-412554	C5_01830C_A	HAL9	ORF	['CC', 'TT', 'TC']	TT	TC	TC	TC	TC	TC	TC	TC	TC	TC	TC	TC	TC	TC	TC	TC	CC	CC	CC
Ca22chr5A_C_albicans_SC5314-412565	C5_01830C_A	HAL9	ORF	['CC', 'AA', 'CA']	CC	CA	CA	CA	CA	CA	CA	CA	CA	CA	CA	CA	CA	CA	CA	CA	AA	AA	AA
Ca22chr5A_C_albicans_SC5314-412601	C5_01830C_A	HAL9	ORF	['CC', 'TT', 'TC']	TT	TC	TC	TC	TC	TC	TC	TC	TC	TC	TC	TC	TC	TC	TC	TC	CC	CC	CC
Ca22chr5A_C_albicans_SC5314-412619	C5_01830C_A	HAL9	ORF	['GG', 'AA', 'GA']	GG	GA	GA	GA	GA	GA	GA	GA	GA	GA	GA	GA	GA	GA	GA	GA	AA	AA	AA
Ca22chr5A_C_albicans_SC5314-412631	C5_01830C_A	HAL9	ORF	['GG', 'CC', 'GC']	GG	GC	GC	GC	GC	GC	GC	GC	GC	GC	GC	GC	GC	GC	GC	GC	CC	CC	CC
Ca22chr5A_C_albicans_SC5314-412642	C5_01830C_A	HAL9	ORF	['AA', 'CC', 'AC']	AA	AC	AC	AC	AC	AC	AC	AC	AC	AC	AC	AC	AC	AC	AC	AC	CC	CC	CC
Ca22chr5A_C_albicans_SC5314-412727	C5_01830C_A	HAL9	ORF	['AA', 'TT', 'TA']	TT	TA	TA	TA	TA	TA	TA	TA	TA	TA	TA	TA	TA	TA	TA	TA	AA	AA	AA
Ca22chr5A_C_albicans_SC5314-700447	C5_03140C_A		ORF	['AA', 'TT', 'AT']	AA	AT	AT	AT	AT	AT	AT	AT	AT	AT	AT	AT	AT	AT	AT	AT	TT	TT	TT
Ca22chr5A_C_albicans_SC5314-700512	C5_03140C_A		ORF	['CC', 'TT', 'TC']	TT	TC	TC	TC	TC	TC	TC	TC	TC	TC	TC	TC	TC	TC	TC	TC	CC	CC	CC
Ca22chr5A_C_albicans_SC5314-700516	C5_03140C_A		ORF	['GG', 'AA', 'GA']	GG	GA	GA	GA	GA	GA	GA	GA	GA	GA	GA	GA	GA	GA	GA	GA	AA	AA	AA
Ca22chr5A_C_albicans_SC5314-700569	C5_03140C_A		ORF	['CC', 'TT', 'CT']	CC	CT	CT	CT	CT	CT	CT	CT	CT	CT	CT	CT	CT	CT	CT	CT	TT	TT	TT
Ca22chr5A_C_albicans_SC5314-700620	C5_03140C_A		ORF	['CC', 'TT', 'CT']	CC	CT	CT	CT	CT	CT	CT	CT	CT	CT	CT	CT	CT	CT	CT	CT	TT	TT	TT
Ca22chr5A_C_albicans_SC5314-700645	C5_03140C_A		ORF	['CC', 'TT', 'TC']	TT	TC	TC	TC	TC	TC	TC	TC	TC	TC	TC	TC	TC	TC	TC	TC	CC	CC	CC
Ca22chr5A_C_albicans_SC5314-700685	C5_03140C_A		ORF	['GG', 'GA']	GG	GA	GA	GA	GA	GA	GA	GA	GA	GA	GA	GA	GA	GA	GA	GA	GG	GG	GG
Ca22chr5A_C_albicans_SC5314-700756	C5_03140C_A		ORF	['CC', 'TT', 'TC']	TT	TC	TC	TC	TC	TC	TC	TC	TC	TC	TC	TC	TC	TC	TC	TC	CC	CC	CC
Ca22chr5A_C_albicans_SC5314-700864	C5_03140C_A		ORF	['AA', 'GG', 'AG']	AA	AG	AG	AG	AG	AG	AG	AG	AG	AG	AG	AG	AG	AG	AG	AG	GG	GG	GG
Ca22chr5A_C_albicans_SC5314-700941	C5_03140C_A		ORF	['CC', 'TT', 'TC']	TT	TC	TC	TC	TC	TC	TC	TC	TC	TC	TC	TC	TC	TC	TC	TC	CC	CC	CC
Ca22chr5A_C_albicans_SC5314-700999	C5_03140C_A		ORF	['CC', 'TT', 'CT']	CC	CT	CT	CT	CT	CT	CT	CT	CT	CT	CT	CT	CT	CT	CT	CT	TT	TT	TT
Ca22chr5A_C_albicans_SC5314-701010	C5_03140C_A		ORF	['CC', 'TT', 'TC']	TT	TC	TC	TC	TC	TC	TC	TC	TC	TC	TC	TC	TC	TC	TC	TC	CC	CC	CC
Ca22chr5A_C_albicans_SC5314-701027	C5_03140C_A		ORF	['AA', 'GG', 'AG']	AA	AG	AG	AG	AG	AG	AG	AG	AG	AG	AG	AG	AG	AG	AG	AG	GG	GG	GG
Ca22chr5A_C_albicans_SC5314-701035	C5_03140C_A		ORF	['CC', 'TT', 'CT']	CC	CT	CT	CT	CT	CT	CT	CT	CT	CT	CT	CT	CT	CT	CT	CT	TT	TT	TT
Ca22chr5A_C_albicans_SC5314-701047	C5_03140C_A		ORF	['CC', 'TT', 'CT']	CC	CT	CT	CT	CT	CT	CT	CT	CT	CT	CT	CT	CT	CT	CT	CT	TT	TT	TT
Ca22chr5A_C_albicans_SC5314-701063	C5_03140C_A		ORF	['GG', 'CC', 'GC']	GG	GC	GC	GC	GC	GC	GC	GC	GC	GC	GC	GC	GC	GC	GC	GC	CC	CC	CC
Ca22chr5A_C_albicans_SC5314-701069	C5_03140C_A		ORF	['AA', 'TT', 'AT']	AA	AT	AT	AT	AT	AT	AT	AT	AT	AT	AT	AT	AT	AT	AT	AT	TT	TT	TT
Ca22chr5A_C_albicans_SC5314-701121	C5_03140C_A		ORF	['GG', 'CC', 'GC']	GG	GC	GC	GC	GC	GC	GC	GC	GC	GC	GC	GC	GC	GC	GC	GC	CC	CC	CC
Ca22chr5A_C_albicans_SC5314-701132	C5_03140C_A		ORF	['GG', 'AA', 'GA']	GG	GA	GA	GA	GA	GA	GA	GA	GA	GA	GA	GA	GA	GA	GA	GA	AA	AA	AA
Ca22chr6A_C_albicans_SC5314-8362	C6_00070C_A	PGA25	ORF	['GG', 'GA']	GG	GG	GG	GA	GA	GA	GA	GA	GG	GA	GA	GG	GA	GA	GA	GA	GG	GG	GA
Ca22chr6A_C_albicans_SC5314-8365	C6_00070C_A	PGA25	ORF	['AA', 'AT']	AA	AA	AA	AT	AT	AT	AT	AT	AA	AT	AT	AA	AT	AT	AT	AT	AA	AA	AT
Ca22chr6A_C_albicans_SC5314-113641	C6_00640C_A		ORF	['CC', 'TT', 'TC']	TT	TC	TC	TC	TC	TC	TC	TC	TC	TC	TC	TC	TC	TC	TC	TC	CC	CC	CC
Ca22chr6A_C_albicans_SC5314-276540	C6_01390W_A	HOC1	ORF	['GG', 'GA']	GG	GA	GA	GA	GA	GA	GA	GA	GA	GA	GA	GA	GA	GA	GA	GA	GG	GG	GG
Ca22chr6A_C_albicans_SC5314-276586	C6_01390W_A	HOC1	ORF	['AA', 'AC']	AA	AC	AC	AC	AC	AC	AC	AC	AC	AC	AC	AC	AC	AC	AC	AC	AA	AA	AA
Ca22chr6A_C_albicans_SC5314-277059	C6_01390W_A	HOC1	ORF	['CC', 'TT', 'CT']	CC	CT	CT	CT	CT	CT	CT	CT	CT	CT	CT	CT	CT	CT	CT	CT	TT	TT	TT
Ca22chr6A_C_albicans_SC5314-277140	C6_01390W_A	HOC1	ORF	['AA', 'AG']	AA	AG	AG	AG	AG	AG	AG	AG	AG	AG	AG	AG	AG	AG	AG	AG	AA	AA	AA
Ca22chr6A_C_albicans_SC5314-277590	C6_01390W_A	HOC1	ORF	['AA', 'AG']	AA	AG	AG	AG	AG	AG	AG	AG	AG	AG	AG	AG	AG	AG	AG	AG	AA	AA	AA
Ca22chr6A_C_albicans_SC5314-277751			intergenic	['AA', 'TT', 'AT']	AA	AT	AT	AT	AT	AT	AT	AT	AT	AT	AT	AT	AT	AT	AT	AT	TT	TT	TT
Ca22chr6A_C_albicans_SC5314-277763			intergenic	['AA', 'TT', 'AT']	AA	AT	AT	AT	AT	AT	AT	AT	AT	AT	AT	AT	AT	AT	AT	AT	TT	TT	TT
Ca22chr6A_C_albicans_SC5314-277806			intergenic	['AA', 'AT']	AA	AT	AT	AT	AT	AT	AT	AT	AT	AT	AT	AT	AT	AT	AT	AT	AA	AA	AA
Ca22chr6A_C_albicans_SC5314-277897			intergenic	['AA', 'AG']	AA	AG	AG	AG	AG	AG	AG	AG	AG	AG	AG	AG	AG	AG	AG	AG	AA	AA	AA
Ca22chr6A_C_albicans_SC5314-277937			intergenic	['GG', 'TG', 'TT']	TT	TG	TG	TG	TG	TG	TG	TG	TG	TG	TG	TG	TG	TG	TG	TG	GG	GG	GG
Ca22chr6A_C_albicans_SC5314-277939			intergenic	['AA', 'TT', 'TA']	TT	TA	TA	TA	TA	TA	TA	TA	TA	TA	TA	TA	TA	TA	TA	TA	AA	AA	AA
Ca22chr6A_C_albicans_SC5314-277940			intergenic	['GG', 'AA', 'GA']	GG	GA	GA	GA	GA	GA	GA	GA	GA	GA	GA	GA	GA	GA	GA	GA	AA	AA	AA
Ca22chr6A_C_albicans_SC5314-277948			intergenic	['AA', 'TT', 'TA']	TT	TA	TA	TA	TA	TA	TA	TA	TA	TA	TA	TA	TA	TA	TA	TA	AA	AA	AA
Ca22chr6A_C_albicans_SC5314-277989			intergenic	['AA', 'TT', 'AT']	AA	AT	AT	AT	AT	AT	AT	AT	AT	AT	AT	AT	AT	AT	AT	AT	TT	TT	TT
Ca22chr6A_C_albicans_SC5314-278086			intergenic	['CC', 'TT', 'CT']	CC	CT	CT	CT	CT	CT	CT	CT	CT	CT	CT	CT	CT	CT	CT	CT	TT	TT	TT
Ca22chr6A_C_albicans_SC5314-294520			intergenic	['CC', 'CG']	CC	CG	CG	CG	CG	CG	CG	CG	CG	CG	CG	CG	CG	CG	CG	CG	CC	CC	CC
Ca22chr6A_C_albicans_SC5314-294710	C6_01470W_A		ORF	['TT', 'TC']	TT	TC	TC	TC	TC	TC	TC	TC	TC	TC	TC	TC	TC	TC	TC	TC	TT	TT	TT
Ca22chr6A_C_albicans_SC5314-294716	C6_01470W_A		ORF	['AA', 'CC', 'AC']	AA	AC	AC	AC	AC	AC	AC	AC	AC	AC	AC	AC	AC	AC	AC	AC	CC	CC	CC
Ca22chr6A_C_albicans_SC5314-294997	C6_01470W_A		ORF	['AA', 'GG', 'AG']	AA	AG	AG	AG	AG	AG	AG	AG	AG	AG	AG	AG	AG	AG	AG	AG	GG	GG	GG
Ca22chr6A_C_albicans_SC5314-295160	C6_01470W_A		ORF	['CC', 'AA', 'CA']	CC	CA	CA	CA	CA	CA	CA	CA	CA	CA	CA	CA	CA	CA	CA	CA	AA	AA	AA
Ca22chr6A_C_albicans_SC5314-295174	C6_01470W_A		ORF	['TT', 'TA']	TT	TA	TA	TA	TA	TA	TA	TA	TA	TA	TA	TA	TA	TA	TA	TA	TT	TT	TT
Ca22chr6A_C_albicans_SC5314-295193	C6_01470W_A		ORF	['GG', 'GA']	GG	GA	GA	GA	GA	GA	GA	GA	GA	GA	GA	GA	GA	GA	GA	GA	GG	GG	GG
Ca22chr6A_C_albicans_SC5314-295696	C6_01470W_A		ORF	['AA', 'CC', 'AC']	AA	AC	AC	AC	AC	AC	AC	AC	AC	AC	AC	AC	AC	AC	AC	AC	CC	CC	CC
Ca22chr6A_C_albicans_SC5314-295755	C6_01470W_A		ORF	['CC', 'TT', 'CT']	CC	CT	CT	CT	CT	CT	CT	CT	CT	CT	CT	CT	CT	CT	CT	CT	TT	TT	TT
Ca22chr6A_C_albicans_SC5314-295835	C6_01470W_A		ORF	['AA', 'TT', 'TA']	TT	TA	TA	TA	TA	TA	TA	TA	TA	TA	TA	TA	TA	TA	TA	TA	AA	AA	AA
Ca22chr6A_C_albicans_SC5314-295978	C6_01470W_A		ORF	['GG', 'AA', 'GA']	GG	GA	GA	GA	GA	GA	GA	GA	GA	GA	GA	GA	GA	GA	GA	GA	AA	AA	AA
Ca22chr6A_C_albicans_SC5314-296366			intergenic	['GG', 'AA', 'GA']	GG	GA	GA	GA	GA	GA	GA	GA	GA	GA	GA	GA	GA	GA	GA	GA	AA	AA	AA
Ca22chr6A_C_albicans_SC5314-296367			intergenic	['GG', 'TT', 'GT']	GG	GT	GT	GT	GT	GT	GT	GT	GT	GT	GT	GT	GT	GT	GT	GT	TT	TT	TT
Ca22chr6A_C_albicans_SC5314-296432			intergenic	['CC', 'TT', 'CT']	CC	CT	CT	CT	CT	CT	CT	CT	CT	CT	CT	CT	CT	CT	CT	CT	TT	TT	TT
Ca22chr6A_C_albicans_SC5314-296500			intergenic	['CC', 'TT', 'CT']	CC	CT	CT	CT	CT	CT	CT	CT	CT	CT	CT	CT	CT	CT	CT	CT	TT	TT	TT
Ca22chr6A_C_albicans_SC5314-296578			intergenic	['CC', 'TT', 'CT']	CC	CT	CT	CT	CT	CT	CT	CT	CT	CT	CT	CT	CT	CT	CT	CT	TT	TT	TT
Ca22chr6A_C_albicans_SC5314-296848			intergenic	['TT', 'TA']	TT	TA	TA	TA	TA	TA	TA	TA	TA	TA	TA	TA	TA	TA	TA	TA	TT	TT	TT
Ca22chr6A_C_albicans_SC5314-296863			intergenic	['TT', 'TA']	TT	TA	TA	TA	TA	TA	TA	TA	TA	TA	TA	TA	TA	TA	TA	TA	TT	TT	TT
Ca22chr6A_C_albicans_SC5314-296887			intergenic	['CC', 'CT']	CC	CT	CT	CT	CT	CT	CT	CT	CT	CT	CT	CT	CT	CT	CT	CT	CC	CC	CC
Ca22chr6A_C_albicans_SC5314-296891			intergenic	['TT', 'TC']	TT	TC	TC	TC	TC	TC	TC	TC	TC	TC	TC	TC	TC	TC	TC	TC	TT	TT	TT
Ca22chr6A_C_albicans_SC5314-296892			intergenic	['CC', 'CG']	CC	CG	CG	CG	CG	CG	CG	CG	CG	CG	CG	CG	CG	CG	CG	CG	CC	CC	CC
Ca22chr6A_C_albicans_SC5314-296897			intergenic	['CC', 'CT']	CC	CT	CT	CT	CT	CT	CT	CT	CT	CT	CT	CT	CT	CT	CT	CT	CC	CC	CC
Ca22chr6A_C_albicans_SC5314-296901			intergenic	['AA', 'AG']	AA	AG	AG	AG	AG	AG	AG	AG	AG	AG	AG	AG	AG	AG	AG	AG	AA	AA	AA
Ca22chr6A_C_albicans_SC5314-297020	C6_01480W_A		ORF	['AA', 'GG', 'AG']	AA	AG	AG	AG	AG	AG	AG	AG	AG	AG	AG	AG	AG	AG	AG	AG	GG	GG	GG
Ca22chr6A_C_albicans_SC5314-297027	C6_01480W_A		ORF	['GG', 'AA', 'GA']	GG	GA	GA	GA	GA	GA	GA	GA	GA	GA	GA	GA	GA	GA	GA	GA	AA	AA	AA
Ca22chr6A_C_albicans_SC5314-297028	C6_01480W_A		ORF	['GG', 'AA', 'GA']	GG	GA	GA	GA	GA	GA	GA	GA	GA	GA	GA	GA	GA	GA	GA	GA	AA	AA	AA
Ca22chr6A_C_albicans_SC5314-625510	C6_03010W_A	TEL1	ORF	['CC', 'CT']	CC	CC	CC	CC	CC	CC	CC	CC	CC	CC	CC	CC	CC	CC	CC	CC	CC	CT	CT
Ca22chr6A_C_albicans_SC5314-889657			intergenic	['AA', 'AT']	AA	AT	AT	AT	AT	AT	AT	AT	AT	AT	AT	AT	AT	AT	AT	AT	AA	AA	AT
Ca22chr6A_C_albicans_SC5314-889677			intergenic	['CC', 'CT']	CC	CT	CT	CT	CT	CT	CT	CT	CT	CT	CT	CT	CT	CT	CT	CT	CC	CC	CT
Ca22chr7A_C_albicans_SC5314-498398	C7_02300W_A	YPS7	ORF	['CC', 'TT', 'TC']	TT	TC	TC	TC	TC	TC	TC	TC	TC	TC	TC	TC	TC	TC	TC	TC	CC	CC	CC
Ca22chr7A_C_albicans_SC5314-498399	C7_02300W_A	YPS7	ORF	['CC', 'TT', 'TC']	TT	TC	TC	TC	TC	TC	TC	TC	TC	TC	TC	TC	TC	TC	TC	TC	CC	CC	CC
Ca22chr7A_C_albicans_SC5314-563325	C7_02640W_A	TOM70	ORF	['AA', 'TT', 'AT']	AA	AT	AT	AT	AT	AT	AT	AT	AT	AT	AT	AT	AT	AT	AT	AT	TT	TT	TT
Ca22chr7A_C_albicans_SC5314-563738	C7_02640W_A	TOM70	ORF	['CC', 'TT', 'CT']	CC	CT	CT	CT	CT	CT	CT	CT	CT	CT	CT	CT	CT	CT	CT	CT	TT	TT	TT
Ca22chr7A_C_albicans_SC5314-563918	C7_02640W_A	TOM70	ORF	['AA', 'TT', 'AT']	AA	AT	AT	AT	AT	AT	AT	AT	AT	AT	AT	AT	AT	AT	AT	AT	TT	TT	TT
Ca22chrRA_C_albicans_SC5314-1137256	CR_05280W_A		ORF	['CC', 'TT', 'TC']	TT	TC	TC	TC	TC	TC	TC	TC	TC	TC	TC	TC	TC	TC	TC	TC	CC	CC	CC
Ca22chrRA_C_albicans_SC5314-1137271	CR_05280W_A		ORF	['AA', 'TT', 'TA']	TT	TA	TA	TA	TA	TA	TA	TA	TA	TA	TA	TA	TA	TA	TA	TA	AA	AA	AA
Ca22chrRA_C_albicans_SC5314-1137334	CR_05280W_A		ORF	['CC', 'TT', 'CT']	CC	CT	CT	CT	CT	CT	CT	CT	CT	CT	CT	CT	CT	CT	CT	CT	TT	TT	TT
Ca22chrRA_C_albicans_SC5314-1137335	CR_05280W_A		ORF	['AA', 'CC', 'AC']	AA	AC	AC	AC	AC	AC	AC	AC	AC	AC	AC	AC	AC	AC	AC	AC	CC	CC	CC
Ca22chrRA_C_albicans_SC5314-1137504			intergenic	['AA', 'AG']	AA	AG	AG	AG	AG	AG	AG	AG	AG	AG	AG	AG	AG	AG	AG	AG	AA	AA	AA
Ca22chrRA_C_albicans_SC5314-1263296			intergenic	['AA', 'TT', 'AT']	AA	AT	AT	AT	AT	AT	AT	AT	AT	AT	AT	AT	AT	AT	AT	AT	TT	TT	TT
Ca22chrRA_C_albicans_SC5314-2203864			intergenic	['GG', 'GA']	GG	GG	GG	GG	GG	GG	GG	GG	GG	GG	GG	GG	GG	GG	GG	GG	GA	GA	GA
