# Supplementary material for: A gain-of-function mutation in zinc cluster transcription factor Rob1 drives Candida albicans adaptive growth in the cystic fibrosis lung environment
Source: PLoS Pathog. 2024 Apr 11;20(4):e1012154. doi: 10.1371/journal.ppat.1012154 (PMC11037546; doi:10.1371/journal.ppat.1012154)
Supplement: S7 Table — Chr-Position, position of non-synonymous SNPs on the indicated chromosome (Ca22chrx, where x designates chromosome number, followed by position of SNP on the corresponding chromosome) according to the C. albicans genome Assembly 22, version A22-s07-m01-r57; ORF name, systematic nomenclature of ORF where are located differential non-synonymous SNPs (haplotypes A and B) in strains HBJ4-3, HBJ6-1 and HBJ6-3 relative to SNPs present in the remaining 15 CF02 isolates; Gene name, name of the gene corresponding to ORF where the non-synonymous SNPs are located; Polymorphism, nature of differential polymorphism in strains HBJ4-3, HBJ6-1 and HBJ6-3 relative to those present in the remaining 15 CF02 isolates; Amino acid change, deduced amino acid change in the predicted protein sequence of the ORF where the non-synonymous SNP from strains HBJ4-3, HBJ6-1 and HBJ6-3 is located; SC5314, polymorphic nucleotide in haplotypes A and B of the reference genome; HBJ1 to HBJ8-4, SNPs (haplotypes A and B) relative to polymorphic nucleotide from strain SC5314 are listed for each of the 18 serially recovered clinical isolates from patient CF02. The non-synonymous SNPs carried by strains HBJ4-3, HBJ6-1 and HBJ6-3 are highlighted in light gray. (XLSX) [file ppat.1012154.s015.xlsx]

## Sheet: S7 Table
Chr-Position	ORF name	Gene name	Polymorphism	Amino acid change	SC5314	HBJ1	HBJ2	HBJ3	HBJ4-1	HBJ4-2	HBJ4-4	HBJ4-5	HBJ6-2	HBJ6-5	HBJ7-1	HBJ7-2	HBJ7-3	HBJ8-1	HBJ8-2	HBJ8-4	HBJ4-3	HBJ6-1	HBJ6-3
Ca22chr1A_C_albicans_SC5314-1129060	C1_05380C_A		['GG', 'GA']	A1442V	GG	GG	GG	GG	GG	GG	GG	GG	GG	GG	GG	GG	GG	GG	GG	GG	GA	GA	GA
Ca22chr1A_C_albicans_SC5314-1133341	C1_05380C_A		['AA', 'GG', 'AG']	V15A	AA	AG	AG	AG	AG	AG	AG	AG	AG	AG	AG	AG	AG	AG	AG	AG	GG	GG	GG
Ca22chr1A_C_albicans_SC5314-1151886	C1_05490C_A		['GG', 'GA']	A190V	GG	GG	GG	GG	GG	GG	GG	GG	GG	GG	GG	GG	GG	GG	GG	GG	GA	GA	GA
Ca22chr1A_C_albicans_SC5314-2435233	C1_11050W_A		['TT', 'TA']	I214N	TT	TT	TT	TT	TT	TT	TT	TT	TT	TT	TT	TT	TT	TT	TT	TT	TA	TA	TA
Ca22chr1A_C_albicans_SC5314-2605220	C1_11900C_A		['GG', 'AA', 'GA']	Q87Stop	GG	GA	GA	GA	GA	GA	GA	GA	GA	GA	GA	GA	GA	GA	GA	GA	AA	AA	AA
Ca22chr1A_C_albicans_SC5314-2768474	C1_12700W_A		['AA', 'CC', 'AC']	I274L	AA	AC	AC	AC	AC	AC	AC	AC	AC	AC	AC	AC	AC	AC	AC	AC	CC	CC	CC
Ca22chr1A_C_albicans_SC5314-2994104	C1_13620W_A	ROB1	['GG', 'GA']	G299E	GG	GG	GG	GG	GG	GG	GG	GG	GG	GG	GG	GG	GG	GG	GG	GG	GA	GA	GA
Ca22chr2A_C_albicans_SC5314-1178684	C2_05770W_A	ZFU3	['GG', 'GA']	A127T	GG	GG	GG	GG	GG	GG	GG	GG	GG	GG	GG	GG	GG	GG	GG	GG	GA	GA	GA
Ca22chr3A_C_albicans_SC5314-1004601	C3_04740C_A		['CC', 'TT', 'TC']	N525D	TT	TC	TC	TC	TC	TC	TC	TC	TC	TC	TC	TT	TC	TC	TC	TC	CC	CC	CC
Ca22chr3A_C_albicans_SC5314-1004739	C3_04740C_A		['CC', 'TT', 'TC']	I479V	TT	TC	TC	TC	TC	TC	TC	TC	TC	TC	TC	TT	TC	TC	TC	TC	CC	CC	CC
Ca22chr3A_C_albicans_SC5314-1028198	C3_04820C_A	SEC7	['CC', 'TT', 'CT']	V697I	CC	CT	CT	CT	CT	CT	CT	CT	CT	CT	CT	CT	CT	CT	CT	CT	TT	TT	TT
Ca22chr4A_C_albicans_SC5314-284071	C4_01380W_A	ZCF27	['GG', 'AA', 'GA']	S304N	GG	GA	GA	GA	GA	GA	GA	GA	GA	GA	GA	GA	GA	GA	GA	GA	AA	AA	AA
Ca22chr4A_C_albicans_SC5314-1325727	C4_05960W_A	NIF3	['AA', 'GG', 'AG']	T56A	AA	AG	AG	AG	AG	AG	AG	AG	AG	AG	AG	AG	AG	AG	AG	AG	GG	GG	GG
Ca22chr4A_C_albicans_SC5314-1388876	C4_06220C_A		['CC', 'TT', 'CT']	V64I	CC	CT	CT	CT	CT	CT	CT	CT	CT	CT	CT	CT	CT	CT	CT	CT	TT	TT	TT
Ca22chr5A_C_albicans_SC5314-222323	C5_01010W_A	CCW14	['GG', 'TG', 'TT']	S163A	TT	TG	TG	TG	TG	TG	TG	TG	TG	TG	TG	TG	TG	TG	TG	TG	GG	GG	GG
Ca22chr5A_C_albicans_SC5314-222629	C5_01010W_A	CCW14	['AA', 'CC', 'AC']	K265Q	AA	AC	AC	AC	AC	AC	AC	AC	AC	AC	AC	AC	AC	AC	AC	AC	CC	CC	CC
Ca22chr5A_C_albicans_SC5314-222667	C5_01020C_A		['CC', 'TT', 'TC']	N90S	TT	TC	TC	TC	TC	TC	TC	TC	TC	TC	TC	TC	TC	TC	TC	TC	CC	CC	CC
Ca22chr5A_C_albicans_SC5314-700512	C5_03140C_A	SEC16	['CC', 'TT', 'TC']	T1787A	TT	TC	TC	TC	TC	TC	TC	TC	TC	TC	TC	TC	TC	TC	TC	TC	CC	CC	CC
Ca22chr5A_C_albicans_SC5314-700569	C5_03140C_A	SEC16	['CC', 'TT', 'CT']	G1768S	CC	CT	CT	CT	CT	CT	CT	CT	CT	CT	CT	CT	CT	CT	CT	CT	TT	TT	TT
Ca22chr5A_C_albicans_SC5314-700620	C5_03140C_A	SEC16	['CC', 'TT', 'CT']	A1751T	CC	CT	CT	CT	CT	CT	CT	CT	CT	CT	CT	CT	CT	CT	CT	CT	TT	TT	TT
Ca22chr5A_C_albicans_SC5314-700941	C5_03140C_A	SEC16	['CC', 'TT', 'TC']	I1644V	TT	TC	TC	TC	TC	TC	TC	TC	TC	TC	TC	TC	TC	TC	TC	TC	CC	CC	CC
Ca22chr5A_C_albicans_SC5314-701010	C5_03140C_A	SEC16	['CC', 'TT', 'TC']	M1621V	TT	TC	TC	TC	TC	TC	TC	TC	TC	TC	TC	TC	TC	TC	TC	TC	CC	CC	CC
Ca22chr5A_C_albicans_SC5314-701027	C5_03140C_A	SEC16	['AA', 'GG', 'AG']	L1615P	AA	AG	AG	AG	AG	AG	AG	AG	AG	AG	AG	AG	AG	AG	AG	AG	GG	GG	GG
Ca22chr5A_C_albicans_SC5314-701063	C5_03140C_A	SEC16	['GG', 'CC', 'GC']	A1603G	GG	GC	GC	GC	GC	GC	GC	GC	GC	GC	GC	GC	GC	GC	GC	GC	CC	CC	CC
Ca22chr5A_C_albicans_SC5314-701069	C5_03140C_A	SEC16	['AA', 'TT', 'AT']	I1601N	AA	AT	AT	AT	AT	AT	AT	AT	AT	AT	AT	AT	AT	AT	AT	AT	TT	TT	TT
Ca22chr5A_C_albicans_SC5314-701121	C5_03140C_A	SEC16	['GG', 'CC', 'GC']	P1584A	GG	GC	GC	GC	GC	GC	GC	GC	GC	GC	GC	GC	GC	GC	GC	GC	CC	CC	CC
Ca22chr5A_C_albicans_SC5314-701132	C5_03140C_A	SEC16	['GG', 'AA', 'GA']	P1580L	GG	GA	GA	GA	GA	GA	GA	GA	GA	GA	GA	GA	GA	GA	GA	GA	AA	AA	AA
Ca22chr6A_C_albicans_SC5314-295755	C6_01470W_A		['CC', 'TT', 'CT']	S374L	CC	CT	CT	CT	CT	CT	CT	CT	CT	CT	CT	CT	CT	CT	CT	CT	TT	TT	TT
Ca22chr6A_C_albicans_SC5314-295835	C6_01470W_A		['AA', 'TT', 'TA']	S542T	TT	TA	TA	TA	TA	TA	TA	TA	TA	TA	TA	TA	TA	TA	TA	TA	AA	AA	AA
Ca22chr6A_C_albicans_SC5314-297020	C6_01480W_A		['AA', 'GG', 'AG']	N34D	AA	AG	AG	AG	AG	AG	AG	AG	AG	AG	AG	AG	AG	AG	AG	AG	GG	GG	GG
Ca22chr6A_C_albicans_SC5314-297027	C6_01480W_A		['GG', 'AA', 'GA']	R36K	GG	GA	GA	GA	GA	GA	GA	GA	GA	GA	GA	GA	GA	GA	GA	GA	AA	AA	AA
Ca22chr7A_C_albicans_SC5314-498398	C7_02300W_A	YPS7	['CC', 'TT', 'TC']	F182P	TT	TC	TC	TC	TC	TC	TC	TC	TC	TC	TC	TC	TC	TC	TC	TC	CC	CC	CC
Ca22chr7A_C_albicans_SC5314-498399	C7_02300W_A	YPS7	['CC', 'TT', 'TC']	F182P	TT	TC	TC	TC	TC	TC	TC	TC	TC	TC	TC	TC	TC	TC	TC	TC	CC	CC	CC
Ca22chr7A_C_albicans_SC5314-563325	C7_02640W_A	TOM70	['AA', 'TT', 'AT']	T88S	AA	AT	AT	AT	AT	AT	AT	AT	AT	AT	AT	AT	AT	AT	AT	AT	TT	TT	TT
