# Supplementary material for: A gain-of-function mutation in zinc cluster transcription factor Rob1 drives Candida albicans adaptive growth in the cystic fibrosis lung environment
Source: PLoS Pathog. 2024 Apr 11;20(4):e1012154. doi: 10.1371/journal.ppat.1012154 (PMC11037546; doi:10.1371/journal.ppat.1012154)
Supplement: S8 Table — This table lists all parental and mutant strains used in this study, including detailed information on genotypes (column #4, relevant genotype) as well as the clone number (column #2) for each independent mutant strain generated. (XLSX) [file ppat.1012154.s016.xlsx]

## Sheet: S8 Table
Strain name	Clone number	Parental strain	Relevant genotype	Reference
HBJ6-2 (parental)			Clinical isolate from patient CF02 (clade 10, DST304, poorly filamentous, weak biofilm former)	This study, S1 Table
MGY1	RCC13	HBJ6-2	ROB1::ROB1-SAT1/ROB1	This study
MGY2	RC4	HBJ6-2	ROB1::ROB1G299E-SAT1/ROB1	This study
MGY3	RC8	HBJ6-2	ROB1::ROB1G299E-SAT1/ROB1	This study
MGY4	RC10	HBJ6-2	ROB1::ROB1G299E-SAT1/ROB1	This study
MGY5	ZCC5	HBJ6-2	ZFU3::ZFU3-hygB/ZFU3	This study
MGY6	ZC2	HBJ6-2	ZFU3::ZFU3A217T-hygB/ZFU3	This study
MGY7	ZC4	HBJ6-2	ZFU3::ZFU3A217T-hygB/ZFU3	This study
MGY8	ZC6	HBJ6-2	ZFU3::ZFU3A217T-hygB/ZFU3	This study
MGY9	2MC3	MGY3	ROB1::ROB1G299E-SAT1/ROB1, ZFU3::ZFU3A217T-hygB/ZFU3	This study
MGY10	2MC6	MGY3	ROB1::ROB1G299E-SAT1/ROB1, ZFU3::ZFU3A217T-hygB/ZFU3	This study
MGY11	2MC7	MGY3	ROB1::ROB1G299E-SAT1/ROB1, ZFU3::ZFU3A217T-hygB/ZFU3	This study
MGY12	KOC5	HBJ6-2	rob1Δ::SAT1/rob1Δ::SAT1	This study
MGY13	KOC8	HBJ6-2	rob1Δ::SAT1/rob1Δ::SAT1	This study
MGY14	KOC10	HBJ6-2	rob1Δ::SAT1/rob1Δ::SAT1	This study
MGY15	KOC27	HBJ6-2	rob1Δ::SAT1/rob1Δ::SAT1	This study
MGY16	KOC28	HBJ6-2	rob1Δ::SAT1/rob1Δ::SAT1	This study
HBJ6-3 (parental)			Clinical isolate from patient CF02 (clade 10, DST304, hyperfilamentous, strong biofilm former)	This study, S1 Table
MGY17	KOC7	HBJ6-3	rob1Δ::SAT1/rob1Δ::SAT1	This study
MGY18	KOC8	HBJ6-3	rob1Δ::SAT1/rob1Δ::SAT1	This study
MGY19	KOC9	HBJ6-3	rob1Δ::SAT1/rob1Δ::SAT1	This study
MGY20	KOC13	HBJ6-3	rob1Δ::SAT1/rob1Δ::SAT1	This study
MGY21	KOC28	HBJ6-3	rob1Δ::SAT1/rob1Δ::SAT1	This study
